# Supplementary material for: Crystal structure of hepta­kis­(2,6-di­methyl­phenyl isocyanide-κC)vanadium(I) iodide
Source: Acta Crystallogr E Crystallogr Commun. 2015 Mar 28;71(Pt 4):431–4. doi: 10.1107/S2056989015006015 (PMC4438829; doi:10.1107/S2056989015006015)
Supplement: Supplementary file 1 [file e-71-00431-sup1.cif]

##############################################################################
#                                                                            #
# This CIF contains the data in a paper accepted for publication in          #
# Acta Crystallographica Section E. It conforms to the requirements of       #
# Notes for Authors for Acta Crystallographica Section E, and has been       #
# peer reviewed under the auspices of the IUCr Commission on Journals.       #
#                                                                            #
# Full details of the Crystallographic Information File format               #
# are given in the paper "The Crystallographic Information File (CIF):       #
# a New Standard Archive File for Crystallography" by S. R. Hall, F. H.      #
# Allen and I. D. Brown [Acta Cryst. (1991), A47, 655-685].                  #
#                                                                            #
# The current version of the core CIF dictionary is obtainable from          #
# ftp://ftp.iucr.org/pub/cif_core.dic.                                       #
#                                                                            #
# Software is freely available for graphical display of the structure(s)     #
# in this CIF. For information consult the CIF software page                 #
# http://www.iucr.org/resources/cif/software.                                #
#                                                                            #
# This file may be used for bona fide research purposes within the           #
# scientific community so long as proper attribution is given to the journal # 
# article from which it was obtained.                                        #
#                                                                            #
##############################################################################
data_I
_audit_creation_method     SHELXL-97
_journal_date_recd_electronic     2015-03-19
_journal_date_accepted     2015-03-24
_journal_name_full     'Acta Crystallographica, Section E'
_journal_year     2015
_journal_volume     71
_journal_issue      4
_journal_page_first     431
_journal_page_last     434
_journal_paper_category     GM
_journal_paper_doi     10.1107/S2056989015006015
_journal_coeditor_code     WM5140
_publ_contact_author_name     'Mikhail E. Minyaev'
_publ_contact_author_address
;
A.V.Topchiev Institute of Petrochemical Synthesis,
Russian Academy of Sciences, 29 Leninsky prospect,
119991, Moscow, Russia, Fax: +7-495-633-85-20
;
_publ_contact_author_email     'mminyaev@mail.ru'
_publ_contact_author_fax     ?
_publ_contact_author_phone     ?
_publ_section_title
;
Crystal structure of
heptakis(2,6-dimethylphenyl isocyanide-\k<i>C</i>)vanadium(I) iodide
;
_publ_section_title_footnote     .
loop_
    _publ_author_name
    _publ_author_footnote
    _publ_author_address
    'Minyaev, Mikhail E.' .
;
A.V. Topchiev Institute of Petrochemical Synthesis,
Russian Academy of Sciences, 29 Leninsky Prospect,
119991, Moscow, Russian Federation
;
    'Ellis, John E.' .
;
University of Minnesota, 207 Pleasant Str. SE, Minneapolis, MN 55455,
USA
;
_publ_section_synopsis
;
The complex cation and the two crystallographically different iodide anions,
each located on a different glide plane, are well separated in the crystal
structure. The V(CN)~7~ core of the cation has the form of a distorted
monocapped trigonal prism. This compound is of interest as the first isolable
homoleptic seven-coordinate vanadium analog of the unknown 18-electron
[V(CO)~7~]^+^ monocation.
;
_chemical_name_systematic
;
Heptakis(2,6-dimethylphenylisocyanido-\k<i>C</i>)vanadium(I)
iodide
;
_chemical_name_common
;
Heptakis(2,6-dimethylphenyl isocyanide-\k<i>C</i>)vanadium(I) iodide'
;
_chemical_formula_moiety     'C63 H63 N7 V, I'
_chemical_formula_sum     'C63 H63 I N7 V'
_chemical_formula_iupac     '[V (C9 H9 N)7] I'
_chemical_formula_weight     1096.04
_chemical_melting_point     ?
_symmetry_space_group_name_H-M     'P -4 21 c'
_shelx_space_group_comment
;
The symmetry employed for this shelxl refinement is uniquely defined
by the following loop, which should always be used as a source of
symmetry information in preference to the above space-group names.
They are only intended as comments.
;
_space_group_crystal_system     tetragonal
_space_group_name_H-M_alt     'P -4 21 c'
_space_group_name_Hall     'P -4 2n'
loop_
    _symmetry_equiv_pos_as_xyz
    'x, y, z'
    '-x, -y, z'
    'y, -x, -z'
    '-y, x, -z'
    '-x+1/2, y+1/2, -z+1/2'
    'x+1/2, -y+1/2, -z+1/2'
    '-y+1/2, -x+1/2, z+1/2'
    'y+1/2, x+1/2, z+1/2'
_cell_length_a     22.765(2)
_cell_length_b     22.765(2)
_cell_length_c     22.101(3)
_cell_angle_alpha     90.00
_cell_angle_beta     90.00
_cell_angle_gamma     90.00
_cell_volume     11454(2)
_cell_formula_units_Z     8
_cell_measurement_reflns_used     7505
_cell_measurement_theta_min     2.569
_cell_measurement_theta_max     25.023
_cell_measurement_temperature     173(2)
_exptl_crystal_description     block
_exptl_crystal_colour     red
_exptl_crystal_size_max     0.60
_exptl_crystal_size_mid     0.35
_exptl_crystal_size_min     0.20
_exptl_crystal_density_diffrn     1.271
_exptl_crystal_density_meas     ?
_exptl_crystal_density_method     'not measured'
_exptl_crystal_F_000     4528
_exptl_absorpt_coefficient_mu     0.756
_exptl_absorpt_correction_type     multi-scan
_exptl_absorpt_process_details
;
(<i>SADABS</i>; Bruker, 2003)
;
_exptl_absorpt_correction_T_min     0.6596
_exptl_absorpt_correction_T_max     0.8634
_exptl_special_details     ?
_diffrn_ambient_temperature     173(2)
_diffrn_radiation_type     MoK\a
_diffrn_radiation_wavelength     0.71073
_diffrn_radiation_source     'fine-focus sealed tube'
_diffrn_radiation_monochromator     graphite
_diffrn_measurement_device_type     'Bruker SMART CCD area detector'
_diffrn_measurement_method     'phi and omega scans'
_diffrn_detector_area_resol_mean     ?
_diffrn_reflns_number     81726
_diffrn_reflns_av_R_equivalents     0.0473
_diffrn_reflns_av_sigmaI/netI     0.0280
_diffrn_reflns_theta_min     1.26
_diffrn_reflns_theta_max     25.11
_diffrn_reflns_theta_full     25.11
_diffrn_measured_fraction_theta_max     0.997
_diffrn_measured_fraction_theta_full     0.997
_diffrn_reflns_limit_h_min     -27
_diffrn_reflns_limit_h_max     26
_diffrn_reflns_limit_k_min     -27
_diffrn_reflns_limit_k_max     27
_diffrn_reflns_limit_l_min     -25
_diffrn_reflns_limit_l_max     26
_diffrn_standards_number     ?
_diffrn_standards_interval_count     ?
_diffrn_standards_interval_time     ?
_diffrn_standards_decay_%     ?
_refine_special_details
;
Refinement of <i>F</i>^2^ against ALL reflections. The weighted <i>R</i>-factor
<i>wR</i> and goodness of fit <i>S</i> are based on <i>F</i>^2^, conventional
<i>R</i>-factors <i>R</i> are based on <i>F</i>, with <i>F</i> set to zero for
negative <i>F</i>^2^. The threshold expression of <i>F</i>^2^ >
\s(<i>F</i>^2^) is used only for calculating <i>R</i>-factors(gt) <i>etc</i>.
and is not relevant to the choice of reflections for refinement.
<i>R</i>-factors based on <i>F</i>^2^ are statistically about twice as large
as those based on <i>F</i>, and <i>R</i>- factors based on ALL data will be
even larger.
;
_reflns_number_total     10177
_reflns_number_gt     8757
_reflns_threshold_expression     'I > 2\s(I)'
_refine_ls_structure_factor_coef     Fsqd
_refine_ls_matrix_type     full
_refine_ls_R_factor_all     0.0443
_refine_ls_R_factor_gt     0.0351
_refine_ls_wR_factor_gt     0.0753
_refine_ls_wR_factor_ref     0.0792
_refine_ls_goodness_of_fit_ref     1.024
_refine_ls_restrained_S_all     1.024
_refine_ls_number_reflns     10177
_refine_ls_number_parameters     664
_refine_ls_number_restraints     0
_refine_ls_hydrogen_treatment     constr
_refine_ls_weighting_scheme     calc
_refine_ls_weighting_details
         'calc w=1/[\s^2^(Fo^2^)+(0.0345P)^2^+6.9436P] where P=(Fo^2^+2Fc^2^)/3'
_atom_sites_solution_hydrogens     geom
_atom_sites_solution_primary     direct
_atom_sites_solution_secondary     difmap
_refine_ls_shift/su_max     0.001
_refine_ls_shift/su_mean     0.000
_refine_diff_density_max     0.625
_refine_diff_density_min     -0.550
_refine_ls_extinction_method     none
_refine_ls_extinction_coef     ?
_refine_ls_abs_structure_details
;
Flack (1983), 4655 Friedel pairs
;
_refine_ls_abs_structure_Flack     -0.002(14)
loop_
    _atom_type_symbol
    _atom_type_description
    _atom_type_scat_dispersion_real
    _atom_type_scat_dispersion_imag
    _atom_type_scat_source
    'C' 'C' 0.0033 0.0016
                         'International Tables Vol C Tables 4.2.6.8 and 6.1.1.4'
    'H' 'H' 0.0000 0.0000
                         'International Tables Vol C Tables 4.2.6.8 and 6.1.1.4'
    'N' 'N' 0.0061 0.0033
                         'International Tables Vol C Tables 4.2.6.8 and 6.1.1.4'
    'V' 'V' 0.3005 0.5294
                         'International Tables Vol C Tables 4.2.6.8 and 6.1.1.4'
    'I' 'I' -0.4742 1.8119
                         'International Tables Vol C Tables 4.2.6.8 and 6.1.1.4'
_computing_data_collection
;
SMART (Bruker, 2003)
;
_computing_cell_refinement
;
SAINT (Bruker, 2003)
;
_computing_data_reduction
;
SAINT (Bruker, 2003)
;
_computing_structure_solution
;
SHELXS97 (Sheldrick, 2008)
;
_computing_structure_refinement
;
SHELXL97 (Sheldrick, 2008)
;
_computing_molecular_graphics
;
SHELXTL (Sheldrick, 2008)
;
_computing_publication_material
;
SHELXTL (Sheldrick, 2008) and publCIF (Westrip, 2010)
;
loop_
    _atom_site_type_symbol
    _atom_site_label
    _atom_site_fract_x
    _atom_site_fract_y
    _atom_site_fract_z
    _atom_site_U_iso_or_equiv
    _atom_site_adp_type
    _atom_site_calc_flag
    _atom_site_refinement_flags
    _atom_site_occupancy
    _atom_site_symmetry_multiplicity
    _atom_site_disorder_assembly
    _atom_site_disorder_group
    I I1 0.0000 1.0000 0.268135(13) 0.04485(8) Uani d S 1 2 . .
    I I2 0.0000 0.5000 0.312752(14) 0.04651(8) Uani d S 1 2 . .
    V V1 0.24591(2) 0.74322(2) 0.55367(2) 0.02709(11) Uani d . 1 1 . .
    N N1 0.36059(12) 0.73626(12) 0.63909(12) 0.0345(6) Uani d . 1 1 . .
    N N2 0.16890(13) 0.63043(13) 0.52762(12) 0.0359(6) Uani d . 1 1 . .
    N N3 0.33007(13) 0.65308(12) 0.48694(12) 0.0379(7) Uani d . 1 1 . .
    N N4 0.30654(12) 0.81424(12) 0.44392(14) 0.0383(6) Uani d . 1 1 . .
    N N5 0.20026(13) 0.69516(13) 0.68036(13) 0.0395(7) Uani d . 1 1 . .
    N N6 0.13250(14) 0.80208(13) 0.49265(15) 0.0470(7) Uani d . 1 1 . .
    N N7 0.23249(12) 0.86458(12) 0.63054(13) 0.0360(6) Uani d . 1 1 . .
    C C1 0.32056(14) 0.73978(14) 0.60642(15) 0.0337(7) Uani d . 1 1 . .
    C C2 0.40739(14) 0.73143(14) 0.68027(14) 0.0335(7) Uani d . 1 1 . .
    C C3 0.43949(16) 0.78138(16) 0.69292(17) 0.0470(9) Uani d . 1 1 . .
    C C4 0.48481(19) 0.7760(2) 0.73392(19) 0.0610(12) Uani d . 1 1 . .
    H H4A 0.5076 0.8097 0.7437 0.073 Uiso calc R 1 1 . .
    C C5 0.4977(2) 0.7235(2) 0.76078(17) 0.0582(10) Uani d . 1 1 . .
    H H5A 0.5294 0.7210 0.7886 0.070 Uiso calc R 1 1 . .
    C C6 0.46489(18) 0.6741(2) 0.74778(15) 0.0486(11) Uani d . 1 1 . .
    H H6A 0.4740 0.6379 0.7669 0.058 Uiso calc R 1 1 . .
    C C7 0.41828(15) 0.67705(15) 0.70664(15) 0.0380(8) Uani d . 1 1 . .
    C C8 0.4240(2) 0.83864(19) 0.6635(2) 0.0772(15) Uani d . 1 1 . .
    H H8A 0.4530 0.8685 0.6747 0.116 Uiso calc R 1 1 . .
    H H8B 0.3849 0.8511 0.6770 0.116 Uiso calc R 1 1 . .
    H H8C 0.4238 0.8337 0.6194 0.116 Uiso calc R 1 1 . .
    C C9 0.38213(19) 0.62423(16) 0.6929(2) 0.0556(10) Uani d . 1 1 . .
    H H9A 0.3853 0.6149 0.6497 0.083 Uiso calc R 1 1 . .
    H H9B 0.3410 0.6322 0.7030 0.083 Uiso calc R 1 1 . .
    H H9C 0.3963 0.5909 0.7168 0.083 Uiso calc R 1 1 . .
    C C10 0.19707(15) 0.67235(16) 0.53512(15) 0.0328(8) Uani d . 1 1 . .
    C C11 0.15327(15) 0.57119(15) 0.51994(14) 0.0352(8) Uani d . 1 1 . .
    C C12 0.19218(17) 0.52812(17) 0.53980(17) 0.0419(9) Uani d . 1 1 . .
    C C13 0.1782(2) 0.47045(18) 0.5278(2) 0.0529(11) Uani d . 1 1 . .
    H H13A 0.2042 0.4403 0.5405 0.063 Uiso calc R 1 1 . .
    C C14 0.12731(19) 0.45542(17) 0.4978(2) 0.0570(10) Uani d . 1 1 . .
    H H14A 0.1188 0.4154 0.4895 0.068 Uiso calc R 1 1 . .
    C C15 0.08923(17) 0.4984(2) 0.48008(16) 0.0558(9) Uani d . 1 1 . .
    H H15A 0.0541 0.4877 0.4597 0.067 Uiso calc R 1 1 . .
    C C16 0.10055(15) 0.55774(16) 0.49114(18) 0.0429(9) Uani d . 1 1 . .
    C C17 0.24698(18) 0.54464(18) 0.5745(2) 0.0623(12) Uani d . 1 1 . .
    H H17A 0.2659 0.5090 0.5899 0.093 Uiso calc R 1 1 . .
    H H17B 0.2364 0.5702 0.6084 0.093 Uiso calc R 1 1 . .
    H H17C 0.2742 0.5654 0.5476 0.093 Uiso calc R 1 1 . .
    C C18 0.05718(17) 0.60312(18) 0.4730(2) 0.0571(11) Uani d . 1 1 . .
    H H18A 0.0767 0.6414 0.4706 0.086 Uiso calc R 1 1 . .
    H H18B 0.0256 0.6048 0.5031 0.086 Uiso calc R 1 1 . .
    H H18C 0.0407 0.5930 0.4334 0.086 Uiso calc R 1 1 . .
    C C19 0.29812(14) 0.68541(13) 0.51106(15) 0.0310(8) Uani d . 1 1 . .
    C C20 0.37452(15) 0.62325(14) 0.45616(14) 0.0331(7) Uani d . 1 1 . .
    C C21 0.36012(16) 0.58963(14) 0.40527(15) 0.0386(8) Uani d . 1 1 . .
    C C22 0.40640(18) 0.56365(16) 0.37435(17) 0.0478(9) Uani d . 1 1 . .
    H H22A 0.3984 0.5407 0.3394 0.057 Uiso calc R 1 1 . .
    C C23 0.46327(17) 0.57045(16) 0.39317(19) 0.0508(10) Uani d . 1 1 . .
    H H23A 0.4942 0.5529 0.3706 0.061 Uiso calc R 1 1 . .
    C C24 0.47621(16) 0.60236(16) 0.44436(18) 0.0484(9) Uani d . 1 1 . .
    H H24A 0.5159 0.6059 0.4572 0.058 Uiso calc R 1 1 . .
    C C25 0.43235(16) 0.62933(16) 0.47723(16) 0.0416(8) Uani d . 1 1 . .
    C C26 0.29740(17) 0.58320(19) 0.38533(19) 0.0557(10) Uani d . 1 1 . .
    H H26A 0.2939 0.5494 0.3582 0.084 Uiso calc R 1 1 . .
    H H26B 0.2850 0.6189 0.3640 0.084 Uiso calc R 1 1 . .
    H H26C 0.2723 0.5772 0.4208 0.084 Uiso calc R 1 1 . .
    C C27 0.44531(18) 0.6660(2) 0.53202(19) 0.0595(11) Uani d . 1 1 . .
    H H27A 0.4878 0.6726 0.5350 0.089 Uiso calc R 1 1 . .
    H H27B 0.4316 0.6455 0.5683 0.089 Uiso calc R 1 1 . .
    H H27C 0.4251 0.7038 0.5285 0.089 Uiso calc R 1 1 . .
    C C28 0.28413(14) 0.78984(14) 0.48403(15) 0.0336(7) Uani d . 1 1 . .
    C C29 0.33785(15) 0.84179(15) 0.39740(15) 0.0379(8) Uani d . 1 1 . .
    C C30 0.3369(2) 0.90266(17) 0.39382(19) 0.0561(11) Uani d . 1 1 . .
    C C31 0.3725(2) 0.9281(2) 0.3494(2) 0.0757(15) Uani d . 1 1 . .
    H H31A 0.3740 0.9696 0.3459 0.091 Uiso calc R 1 1 . .
    C C32 0.4051(2) 0.8944(3) 0.3108(3) 0.0823(17) Uani d . 1 1 . .
    H H32A 0.4288 0.9127 0.2810 0.099 Uiso calc R 1 1 . .
    C C33 0.4039(2) 0.8343(2) 0.31477(19) 0.0681(13) Uani d . 1 1 . .
    H H33A 0.4264 0.8115 0.2873 0.082 Uiso calc R 1 1 . .
    C C34 0.37032(16) 0.80637(18) 0.35809(16) 0.0480(9) Uani d . 1 1 . .
    C C35 0.2992(2) 0.9377(2) 0.4359(3) 0.0824(15) Uani d . 1 1 . .
    H H35A 0.2579 0.9274 0.4296 0.124 Uiso calc R 1 1 . .
    H H35B 0.3049 0.9797 0.4279 0.124 Uiso calc R 1 1 . .
    H H35C 0.3103 0.9291 0.4778 0.124 Uiso calc R 1 1 . .
    C C36 0.37023(19) 0.74102(18) 0.36375(18) 0.0538(10) Uani d . 1 1 . .
    H H36A 0.3912 0.7238 0.3293 0.081 Uiso calc R 1 1 . .
    H H36B 0.3296 0.7267 0.3642 0.081 Uiso calc R 1 1 . .
    H H36C 0.3899 0.7297 0.4014 0.081 Uiso calc R 1 1 . .
    C C37 0.21572(14) 0.71260(14) 0.63360(15) 0.0334(7) Uani d . 1 1 . .
    C C38 0.18414(16) 0.68108(16) 0.73982(15) 0.0378(8) Uani d . 1 1 . .
    C C39 0.13717(17) 0.64340(18) 0.74923(16) 0.0441(9) Uani d . 1 1 . .
    C C40 0.12119(18) 0.63289(17) 0.8089(2) 0.0526(10) Uani d . 1 1 . .
    H H40A 0.0891 0.6076 0.8175 0.063 Uiso calc R 1 1 . .
    C C41 0.1512(2) 0.65865(19) 0.8557(2) 0.0599(12) Uani d . 1 1 . .
    H H41A 0.1391 0.6515 0.8962 0.072 Uiso calc R 1 1 . .
    C C42 0.19816(19) 0.69438(18) 0.84504(17) 0.0515(10) Uani d . 1 1 . .
    H H42A 0.2186 0.7113 0.8782 0.062 Uiso calc R 1 1 . .
    C C43 0.21659(16) 0.70640(16) 0.78663(15) 0.0419(8) Uani d . 1 1 . .
    C C44 0.10581(18) 0.6151(2) 0.6972(2) 0.0645(12) Uani d . 1 1 . .
    H H44A 0.0889 0.6455 0.6711 0.097 Uiso calc R 1 1 . .
    H H44B 0.0744 0.5898 0.7126 0.097 Uiso calc R 1 1 . .
    H H44C 0.1337 0.5914 0.6737 0.097 Uiso calc R 1 1 . .
    C C45 0.26886(19) 0.7437(2) 0.77305(19) 0.0587(10) Uani d . 1 1 . .
    H H45A 0.2864 0.7573 0.8110 0.088 Uiso calc R 1 1 . .
    H H45B 0.2567 0.7777 0.7489 0.088 Uiso calc R 1 1 . .
    H H45C 0.2978 0.7206 0.7504 0.088 Uiso calc R 1 1 . .
    C C46 0.17313(16) 0.77903(14) 0.51357(14) 0.0363(8) Uani d . 1 1 . .
    C C47 0.08296(16) 0.83284(17) 0.47315(17) 0.0432(9) Uani d . 1 1 . .
    C C48 0.0383(2) 0.8439(2) 0.5139(2) 0.0655(13) Uani d . 1 1 . .
    C C49 -0.0087(2) 0.8771(3) 0.4928(3) 0.105(2) Uani d . 1 1 . .
    H H49A -0.0402 0.8863 0.5193 0.126 Uiso calc R 1 1 . .
    C C50 -0.0101(3) 0.8965(3) 0.4348(3) 0.114(2) Uani d . 1 1 . .
    H H50A -0.0428 0.9189 0.4214 0.137 Uiso calc R 1 1 . .
    C C51 0.0338(3) 0.8848(2) 0.3958(2) 0.0849(17) Uani d . 1 1 . .
    H H51A 0.0312 0.8985 0.3553 0.102 Uiso calc R 1 1 . .
    C C52 0.0821(2) 0.85342(17) 0.41383(17) 0.0533(11) Uani d . 1 1 . .
    C C53 0.0428(3) 0.8235(3) 0.5781(2) 0.103(2) Uani d . 1 1 . .
    H H53A 0.0498 0.7811 0.5789 0.154 Uiso calc R 1 1 . .
    H H53B 0.0062 0.8325 0.5995 0.154 Uiso calc R 1 1 . .
    H H53C 0.0756 0.8438 0.5980 0.154 Uiso calc R 1 1 . .
    C C54 0.1317(2) 0.8423(2) 0.3714(2) 0.0801(15) Uani d . 1 1 . .
    H H54A 0.1270 0.8670 0.3353 0.120 Uiso calc R 1 1 . .
    H H54B 0.1318 0.8009 0.3595 0.120 Uiso calc R 1 1 . .
    H H54C 0.1689 0.8519 0.3914 0.120 Uiso calc R 1 1 . .
    C C55 0.23719(14) 0.82285(14) 0.60144(14) 0.0345(7) Uani d . 1 1 . .
    C C56 0.22834(15) 0.91500(14) 0.66724(14) 0.0347(8) Uani d . 1 1 . .
    C C57 0.18251(16) 0.91861(16) 0.70904(15) 0.0400(8) Uani d . 1 1 . .
    C C58 0.1798(2) 0.9686(2) 0.74417(18) 0.0558(12) Uani d . 1 1 . .
    H H58A 0.1490 0.9732 0.7728 0.067 Uiso calc R 1 1 . .
    C C59 0.2208(2) 1.0113(2) 0.7381(2) 0.0666(14) Uani d . 1 1 . .
    H H59A 0.2184 1.0451 0.7632 0.080 Uiso calc R 1 1 . .
    C C60 0.2660(2) 1.00723(19) 0.69679(19) 0.0635(11) Uani d . 1 1 . .
    H H60A 0.2940 1.0380 0.6937 0.076 Uiso calc R 1 1 . .
    C C61 0.27067(18) 0.95816(17) 0.65963(17) 0.0493(10) Uani d . 1 1 . .
    C C62 0.13768(18) 0.8711(2) 0.7169(2) 0.0597(11) Uani d . 1 1 . .
    H H62A 0.1354 0.8600 0.7596 0.090 Uiso calc R 1 1 . .
    H H62B 0.1490 0.8368 0.6927 0.090 Uiso calc R 1 1 . .
    H H62C 0.0993 0.8854 0.7033 0.090 Uiso calc R 1 1 . .
    C C63 0.3188(2) 0.9542(2) 0.6138(2) 0.0766(14) Uani d . 1 1 . .
    H H63A 0.3280 0.9128 0.6061 0.115 Uiso calc R 1 1 . .
    H H63B 0.3539 0.9742 0.6292 0.115 Uiso calc R 1 1 . .
    H H63C 0.3061 0.9729 0.5761 0.115 Uiso calc R 1 1 . .
loop_
    _atom_site_aniso_label
    _atom_site_aniso_U_11
    _atom_site_aniso_U_22
    _atom_site_aniso_U_33
    _atom_site_aniso_U_12
    _atom_site_aniso_U_13
    _atom_site_aniso_U_23
    I1 0.05314(19) 0.04626(18) 0.03514(15) 0.0039(2) 0.000 0.000
    I2 0.03786(16) 0.05501(18) 0.04666(17) 0.00683(17) 0.000 0.000
    V1 0.0307(3) 0.0269(3) 0.0236(2) -0.0003(2) -0.0009(2) -0.0013(2)
    N1 0.0376(16) 0.0347(15) 0.0313(15) 0.0023(13) -0.0026(13) -0.0044(12)
    N2 0.0390(16) 0.0391(17) 0.0296(15) -0.0026(14) -0.0014(12) 0.0029(12)
    N3 0.0428(17) 0.0365(16) 0.034(2) 0.0044(14) 0.0025(12) -0.0009(12)
    N4 0.0433(16) 0.0432(17) 0.0282(15) -0.0006(13) 0.0017(14) -0.0002(14)
    N5 0.0429(16) 0.0430(16) 0.0327(17) -0.0026(13) 0.0016(14) 0.0005(14)
    N6 0.0494(18) 0.0392(16) 0.052(2) 0.0027(14) -0.0146(16) 0.0060(15)
    N7 0.0428(16) 0.0335(15) 0.0316(15) 0.0014(13) 0.0034(12) -0.0007(13)
    C1 0.0408(19) 0.0314(17) 0.0289(17) -0.0003(15) 0.0042(15) -0.0033(14)
    C2 0.0327(17) 0.0440(19) 0.0239(17) 0.0018(15) 0.0010(13) -0.0037(14)
    C3 0.052(2) 0.052(2) 0.036(2) -0.0121(18) 0.0012(18) -0.0058(17)
    C4 0.062(3) 0.078(3) 0.042(2) -0.017(2) -0.005(2) -0.020(2)
    C5 0.045(2) 0.089(3) 0.0414(19) 0.011(3) -0.008(3) -0.012(2)
    C6 0.048(2) 0.066(3) 0.031(2) 0.020(2) -0.0001(15) 0.0045(17)
    C7 0.0408(19) 0.044(2) 0.0293(18) 0.0070(16) 0.0057(14) -0.0009(15)
    C8 0.111(4) 0.047(3) 0.074(3) -0.022(3) -0.013(3) 0.001(2)
    C9 0.069(3) 0.039(2) 0.059(2) -0.0055(19) 0.005(2) 0.0039(19)
    C10 0.0349(18) 0.038(2) 0.0255(18) -0.0025(17) -0.0010(14) 0.0041(14)
    C11 0.0385(19) 0.0396(19) 0.0275(18) -0.0096(16) 0.0007(14) 0.0024(14)
    C12 0.045(2) 0.045(2) 0.036(2) -0.0044(17) -0.0067(16) 0.0104(16)
    C13 0.064(3) 0.038(2) 0.057(3) -0.005(2) -0.005(2) 0.0139(19)
    C14 0.077(3) 0.039(2) 0.055(2) -0.015(2) -0.003(3) 0.004(2)
    C15 0.057(2) 0.056(2) 0.054(2) -0.022(3) -0.0118(16) 0.007(3)
    C16 0.041(2) 0.045(2) 0.043(2) -0.0074(16) 0.0003(18) 0.0064(18)
    C17 0.058(3) 0.053(2) 0.076(3) -0.003(2) -0.026(2) 0.017(2)
    C18 0.039(2) 0.059(3) 0.074(3) -0.002(2) -0.0104(19) 0.014(2)
    C19 0.0340(17) 0.0283(17) 0.031(2) -0.0014(15) -0.0039(14) 0.0005(13)
    C20 0.0376(18) 0.0294(17) 0.0323(19) 0.0053(14) 0.0048(14) 0.0028(13)
    C21 0.047(2) 0.0309(18) 0.038(2) 0.0073(16) -0.0025(16) -0.0020(15)
    C22 0.065(3) 0.040(2) 0.039(2) 0.0068(18) 0.0034(18) -0.0064(16)
    C23 0.053(2) 0.042(2) 0.057(3) 0.0152(18) 0.012(2) -0.0009(19)
    C24 0.0407(19) 0.049(2) 0.055(2) 0.0071(16) 0.0029(18) -0.0055(19)
    C25 0.046(2) 0.043(2) 0.0351(19) 0.0054(18) -0.0010(15) 0.0003(15)
    C26 0.057(3) 0.062(3) 0.048(2) 0.005(2) -0.014(2) -0.009(2)
    C27 0.051(2) 0.080(3) 0.047(2) 0.000(2) -0.0006(19) -0.016(2)
    C28 0.0370(19) 0.0343(18) 0.0293(18) 0.0048(15) -0.0025(14) -0.0034(14)
    C29 0.0404(19) 0.046(2) 0.0273(17) -0.0083(15) -0.0071(15) 0.0086(15)
    C30 0.071(3) 0.047(2) 0.050(2) -0.007(2) -0.018(2) 0.0131(19)
    C31 0.101(4) 0.059(3) 0.067(3) -0.027(3) -0.024(3) 0.031(3)
    C32 0.086(4) 0.110(5) 0.050(3) -0.037(3) 0.001(3) 0.028(3)
    C33 0.068(3) 0.100(4) 0.036(2) -0.014(3) 0.009(2) 0.013(2)
    C34 0.045(2) 0.071(3) 0.0272(19) -0.0097(19) -0.0018(16) 0.0037(18)
    C35 0.108(4) 0.051(3) 0.087(4) 0.020(3) -0.016(3) 0.001(3)
    C36 0.062(2) 0.058(3) 0.041(2) 0.006(2) 0.0020(19) -0.0055(19)
    C37 0.0378(19) 0.0358(18) 0.0267(18) -0.0015(14) -0.0013(14) -0.0004(14)
    C38 0.043(2) 0.040(2) 0.0299(17) 0.0090(15) 0.0067(16) 0.0048(16)
    C39 0.040(2) 0.052(3) 0.041(2) 0.0081(17) 0.0056(15) 0.0107(16)
    C40 0.053(2) 0.051(2) 0.054(2) 0.0049(19) 0.015(2) 0.013(2)
    C41 0.079(3) 0.061(3) 0.040(2) 0.015(2) 0.017(2) 0.010(2)
    C42 0.065(3) 0.055(2) 0.034(2) 0.014(2) 0.0021(19) -0.0038(18)
    C43 0.048(2) 0.047(2) 0.0310(19) 0.0097(17) 0.0032(15) -0.0021(15)
    C44 0.048(2) 0.076(3) 0.069(3) -0.021(2) 0.003(2) 0.004(3)
    C45 0.065(3) 0.066(3) 0.046(2) -0.004(2) -0.0022(19) -0.012(2)
    C46 0.044(2) 0.0310(17) 0.034(2) -0.0023(16) -0.0044(15) 0.0044(14)
    C47 0.042(2) 0.048(2) 0.040(2) 0.0003(18) -0.0146(16) 0.0049(16)
    C48 0.055(3) 0.094(3) 0.048(3) -0.007(2) -0.008(2) -0.003(2)
    C49 0.056(3) 0.168(6) 0.091(4) 0.034(4) -0.011(4) -0.039(4)
    C50 0.094(5) 0.146(6) 0.102(5) 0.070(4) -0.055(4) -0.024(4)
    C51 0.118(4) 0.083(4) 0.054(3) 0.036(3) -0.044(3) -0.001(3)
    C52 0.076(3) 0.045(2) 0.038(2) 0.009(2) -0.015(2) -0.0031(17)
    C53 0.100(4) 0.155(6) 0.053(3) -0.049(4) 0.010(3) 0.014(3)
    C54 0.111(4) 0.087(4) 0.043(3) 0.005(3) 0.011(3) -0.004(2)
    C55 0.0384(19) 0.0357(18) 0.0295(18) 0.0005(15) 0.0042(14) 0.0033(15)
    C56 0.050(2) 0.0285(17) 0.0251(17) 0.0064(15) -0.0068(15) -0.0016(13)
    C57 0.042(2) 0.045(2) 0.0323(19) 0.0097(16) -0.0055(15) -0.0071(15)
    C58 0.062(3) 0.058(3) 0.047(3) 0.028(3) -0.0029(19) -0.0160(19)
    C59 0.091(4) 0.049(3) 0.060(3) 0.019(3) -0.015(2) -0.023(2)
    C60 0.091(3) 0.041(2) 0.059(2) -0.013(2) -0.014(2) 0.001(2)
    C61 0.068(3) 0.045(2) 0.035(2) -0.0026(19) -0.0012(18) 0.0061(16)
    C62 0.047(2) 0.079(3) 0.053(3) -0.009(2) 0.0072(19) -0.012(2)
    C63 0.095(4) 0.073(3) 0.062(3) -0.024(3) 0.025(3) 0.006(2)
_geom_special_details
;
All e.s.d.'s (except the e.s.d. in the dihedral angle between two l.s. planes)
are estimated using the full covariance matrix. The cell e.s.d.'s are taken
into account individually in the estimation of e.s.d.'s in distances, angles
and torsion angles; correlations between e.s.d.'s in cell parameters are only
used when they are defined by crystal symmetry. An approximate (isotropic)
treatment of cell e.s.d.'s is used for estimating e.s.d.'s involving l.s.
planes.
;
loop_
    _geom_bond_atom_site_label_1
    _geom_bond_atom_site_label_2
    _geom_bond_site_symmetry_2
    _geom_bond_distance
    _geom_bond_publ_flag
    V1 C10 . 2.002(4) ?
    V1 C19 . 2.008(3) ?
    V1 C37 . 2.020(3) ?
    V1 C46 . 2.048(3) ?
    V1 C28 . 2.062(4) ?
    V1 C1 . 2.062(3) ?
    V1 C55 . 2.107(3) ?
    N1 C1 . 1.165(4) ?
    N1 C2 . 1.406(4) ?
    N2 C10 . 1.162(4) ?
    N2 C11 . 1.405(4) ?
    N3 C19 . 1.164(4) ?
    N3 C20 . 1.396(4) ?
    N4 C28 . 1.164(4) ?
    N4 C29 . 1.399(4) ?
    N5 C37 . 1.162(4) ?
    N5 C38 . 1.401(4) ?
    N6 C46 . 1.160(4) ?
    N6 C47 . 1.396(4) ?
    N7 C55 . 1.152(4) ?
    N7 C56 . 1.409(4) ?
    C2 C3 . 1.380(5) ?
    C2 C7 . 1.391(5) ?
    C3 C4 . 1.378(5) ?
    C3 C8 . 1.499(6) ?
    C4 C5 . 1.367(6) ?
    C4 H4A . 0.9500 ?
    C5 C6 . 1.380(6) ?
    C5 H5A . 0.9500 ?
    C6 C7 . 1.399(5) ?
    C6 H6A . 0.9500 ?
    C7 C9 . 1.488(5) ?
    C8 H8A . 0.9800 ?
    C8 H8B . 0.9800 ?
    C8 H8C . 0.9800 ?
    C9 H9A . 0.9800 ?
    C9 H9B . 0.9800 ?
    C9 H9C . 0.9800 ?
    C11 C12 . 1.392(5) ?
    C11 C16 . 1.393(5) ?
    C12 C13 . 1.377(5) ?
    C12 C17 . 1.512(5) ?
    C13 C14 . 1.377(6) ?
    C13 H13A . 0.9500 ?
    C14 C15 . 1.366(6) ?
    C14 H14A . 0.9500 ?
    C15 C16 . 1.396(6) ?
    C15 H15A . 0.9500 ?
    C16 C18 . 1.484(5) ?
    C17 H17A . 0.9800 ?
    C17 H17B . 0.9800 ?
    C17 H17C . 0.9800 ?
    C18 H18A . 0.9800 ?
    C18 H18B . 0.9800 ?
    C18 H18C . 0.9800 ?
    C20 C21 . 1.399(5) ?
    C20 C25 . 1.403(5) ?
    C21 C22 . 1.388(5) ?
    C21 C26 . 1.501(5) ?
    C22 C23 . 1.368(5) ?
    C22 H22A . 0.9500 ?
    C23 C24 . 1.376(6) ?
    C23 H23A . 0.9500 ?
    C24 C25 . 1.379(5) ?
    C24 H24A . 0.9500 ?
    C25 C27 . 1.500(5) ?
    C26 H26A . 0.9800 ?
    C26 H26B . 0.9800 ?
    C26 H26C . 0.9800 ?
    C27 H27A . 0.9800 ?
    C27 H27B . 0.9800 ?
    C27 H27C . 0.9800 ?
    C29 C30 . 1.388(5) ?
    C29 C34 . 1.397(5) ?
    C30 C31 . 1.398(6) ?
    C30 C35 . 1.497(7) ?
    C31 C32 . 1.366(8) ?
    C31 H31A . 0.9500 ?
    C32 C33 . 1.371(7) ?
    C32 H32A . 0.9500 ?
    C33 C34 . 1.379(5) ?
    C33 H33A . 0.9500 ?
    C34 C36 . 1.493(6) ?
    C35 H35A . 0.9800 ?
    C35 H35B . 0.9800 ?
    C35 H35C . 0.9800 ?
    C36 H36A . 0.9800 ?
    C36 H36B . 0.9800 ?
    C36 H36C . 0.9800 ?
    C38 C39 . 1.387(5) ?
    C38 C43 . 1.396(5) ?
    C39 C40 . 1.390(6) ?
    C39 C44 . 1.500(6) ?
    C40 C41 . 1.371(6) ?
    C40 H40A . 0.9500 ?
    C41 C42 . 1.363(6) ?
    C41 H41A . 0.9500 ?
    C42 C43 . 1.385(5) ?
    C42 H42A . 0.9500 ?
    C43 C45 . 1.492(6) ?
    C44 H44A . 0.9800 ?
    C44 H44B . 0.9800 ?
    C44 H44C . 0.9800 ?
    C45 H45A . 0.9800 ?
    C45 H45B . 0.9800 ?
    C45 H45C . 0.9800 ?
    C47 C48 . 1.382(6) ?
    C47 C52 . 1.392(5) ?
    C48 C49 . 1.390(7) ?
    C48 C53 . 1.497(7) ?
    C49 C50 . 1.355(8) ?
    C49 H49A . 0.9500 ?
    C50 C51 . 1.345(8) ?
    C50 H50A . 0.9500 ?
    C51 C52 . 1.371(6) ?
    C51 H51A . 0.9500 ?
    C52 C54 . 1.489(6) ?
    C53 H53A . 0.9800 ?
    C53 H53B . 0.9800 ?
    C53 H53C . 0.9800 ?
    C54 H54A . 0.9800 ?
    C54 H54B . 0.9800 ?
    C54 H54C . 0.9800 ?
    C56 C61 . 1.386(5) ?
    C56 C57 . 1.396(5) ?
    C57 C58 . 1.380(5) ?
    C57 C62 . 1.497(5) ?
    C58 C59 . 1.354(6) ?
    C58 H58A . 0.9500 ?
    C59 C60 . 1.379(7) ?
    C59 H59A . 0.9500 ?
    C60 C61 . 1.391(6) ?
    C60 H60A . 0.9500 ?
    C61 C63 . 1.495(6) ?
    C62 H62A . 0.9800 ?
    C62 H62B . 0.9800 ?
    C62 H62C . 0.9800 ?
    C63 H63A . 0.9800 ?
    C63 H63B . 0.9800 ?
    C63 H63C . 0.9800 ?
loop_
    _geom_angle_atom_site_label_1
    _geom_angle_atom_site_label_2
    _geom_angle_atom_site_label_3
    _geom_angle_site_symmetry_1
    _geom_angle_site_symmetry_3
    _geom_angle
    _geom_angle_publ_flag
    C10 V1 C19 . . 72.81(13) ?
    C10 V1 C37 . . 73.26(13) ?
    C19 V1 C37 . . 112.67(13) ?
    C10 V1 C46 . . 77.46(14) ?
    C19 V1 C46 . . 122.46(14) ?
    C37 V1 C46 . . 103.92(13) ?
    C10 V1 C28 . . 119.75(13) ?
    C19 V1 C28 . . 74.78(12) ?
    C37 V1 C28 . . 166.93(13) ?
    C46 V1 C28 . . 79.25(13) ?
    C10 V1 C1 . . 122.88(13) ?
    C19 V1 C1 . . 75.66(13) ?
    C37 V1 C1 . . 76.87(13) ?
    C46 V1 C1 . . 157.87(13) ?
    C28 V1 C1 . . 95.38(13) ?
    C10 V1 C55 . . 138.05(14) ?
    C19 V1 C55 . . 148.71(13) ?
    C37 V1 C55 . . 80.02(12) ?
    C46 V1 C55 . . 78.36(13) ?
    C28 V1 C55 . . 88.33(12) ?
    C1 V1 C55 . . 80.05(12) ?
    C1 N1 C2 . . 177.8(3) ?
    C10 N2 C11 . . 161.0(3) ?
    C19 N3 C20 . . 169.7(3) ?
    C28 N4 C29 . . 175.3(3) ?
    C37 N5 C38 . . 172.6(3) ?
    C46 N6 C47 . . 174.1(4) ?
    C55 N7 C56 . . 178.1(4) ?
    N1 C1 V1 . . 175.7(3) ?
    C3 C2 C7 . . 123.7(3) ?
    C3 C2 N1 . . 117.9(3) ?
    C7 C2 N1 . . 118.4(3) ?
    C4 C3 C2 . . 117.2(4) ?
    C4 C3 C8 . . 122.6(4) ?
    C2 C3 C8 . . 120.2(4) ?
    C5 C4 C3 . . 121.5(4) ?
    C5 C4 H4A . . 119.2 ?
    C3 C4 H4A . . 119.2 ?
    C4 C5 C6 . . 120.5(4) ?
    C4 C5 H5A . . 119.8 ?
    C6 C5 H5A . . 119.8 ?
    C5 C6 C7 . . 120.4(4) ?
    C5 C6 H6A . . 119.8 ?
    C7 C6 H6A . . 119.8 ?
    C2 C7 C6 . . 116.8(3) ?
    C2 C7 C9 . . 122.3(3) ?
    C6 C7 C9 . . 120.9(4) ?
    C3 C8 H8A . . 109.5 ?
    C3 C8 H8B . . 109.5 ?
    H8A C8 H8B . . 109.5 ?
    C3 C8 H8C . . 109.5 ?
    H8A C8 H8C . . 109.5 ?
    H8B C8 H8C . . 109.5 ?
    C7 C9 H9A . . 109.5 ?
    C7 C9 H9B . . 109.5 ?
    H9A C9 H9B . . 109.5 ?
    C7 C9 H9C . . 109.5 ?
    H9A C9 H9C . . 109.5 ?
    H9B C9 H9C . . 109.5 ?
    N2 C10 V1 . . 176.3(3) ?
    C12 C11 C16 . . 122.5(3) ?
    C12 C11 N2 . . 118.5(3) ?
    C16 C11 N2 . . 119.0(3) ?
    C13 C12 C11 . . 117.6(4) ?
    C13 C12 C17 . . 121.7(3) ?
    C11 C12 C17 . . 120.6(3) ?
    C12 C13 C14 . . 121.6(4) ?
    C12 C13 H13A . . 119.2 ?
    C14 C13 H13A . . 119.2 ?
    C15 C14 C13 . . 119.6(4) ?
    C15 C14 H14A . . 120.2 ?
    C13 C14 H14A . . 120.2 ?
    C14 C15 C16 . . 121.7(4) ?
    C14 C15 H15A . . 119.1 ?
    C16 C15 H15A . . 119.1 ?
    C11 C16 C15 . . 116.9(3) ?
    C11 C16 C18 . . 122.9(3) ?
    C15 C16 C18 . . 120.2(3) ?
    C12 C17 H17A . . 109.5 ?
    C12 C17 H17B . . 109.5 ?
    H17A C17 H17B . . 109.5 ?
    C12 C17 H17C . . 109.5 ?
    H17A C17 H17C . . 109.5 ?
    H17B C17 H17C . . 109.5 ?
    C16 C18 H18A . . 109.5 ?
    C16 C18 H18B . . 109.5 ?
    H18A C18 H18B . . 109.5 ?
    C16 C18 H18C . . 109.5 ?
    H18A C18 H18C . . 109.5 ?
    H18B C18 H18C . . 109.5 ?
    N3 C19 V1 . . 177.6(3) ?
    N3 C20 C21 . . 119.2(3) ?
    N3 C20 C25 . . 118.1(3) ?
    C21 C20 C25 . . 122.7(3) ?
    C22 C21 C20 . . 116.8(3) ?
    C22 C21 C26 . . 122.4(3) ?
    C20 C21 C26 . . 120.8(3) ?
    C23 C22 C21 . . 121.3(4) ?
    C23 C22 H22A . . 119.3 ?
    C21 C22 H22A . . 119.3 ?
    C22 C23 C24 . . 120.8(4) ?
    C22 C23 H23A . . 119.6 ?
    C24 C23 H23A . . 119.6 ?
    C23 C24 C25 . . 120.9(4) ?
    C23 C24 H24A . . 119.6 ?
    C25 C24 H24A . . 119.6 ?
    C24 C25 C20 . . 117.4(3) ?
    C24 C25 C27 . . 122.0(3) ?
    C20 C25 C27 . . 120.5(3) ?
    C21 C26 H26A . . 109.5 ?
    C21 C26 H26B . . 109.5 ?
    H26A C26 H26B . . 109.5 ?
    C21 C26 H26C . . 109.5 ?
    H26A C26 H26C . . 109.5 ?
    H26B C26 H26C . . 109.5 ?
    C25 C27 H27A . . 109.5 ?
    C25 C27 H27B . . 109.5 ?
    H27A C27 H27B . . 109.5 ?
    C25 C27 H27C . . 109.5 ?
    H27A C27 H27C . . 109.5 ?
    H27B C27 H27C . . 109.5 ?
    N4 C28 V1 . . 177.5(3) ?
    C30 C29 C34 . . 123.3(4) ?
    C30 C29 N4 . . 118.8(3) ?
    C34 C29 N4 . . 117.9(3) ?
    C29 C30 C31 . . 116.4(4) ?
    C29 C30 C35 . . 120.4(4) ?
    C31 C30 C35 . . 123.2(4) ?
    C32 C31 C30 . . 121.4(4) ?
    C32 C31 H31A . . 119.3 ?
    C30 C31 H31A . . 119.3 ?
    C31 C32 C33 . . 120.6(5) ?
    C31 C32 H32A . . 119.7 ?
    C33 C32 H32A . . 119.7 ?
    C32 C33 C34 . . 121.0(5) ?
    C32 C33 H33A . . 119.5 ?
    C34 C33 H33A . . 119.5 ?
    C33 C34 C29 . . 117.3(4) ?
    C33 C34 C36 . . 121.2(4) ?
    C29 C34 C36 . . 121.5(3) ?
    C30 C35 H35A . . 109.5 ?
    C30 C35 H35B . . 109.5 ?
    H35A C35 H35B . . 109.5 ?
    C30 C35 H35C . . 109.5 ?
    H35A C35 H35C . . 109.5 ?
    H35B C35 H35C . . 109.5 ?
    C34 C36 H36A . . 109.5 ?
    C34 C36 H36B . . 109.5 ?
    H36A C36 H36B . . 109.5 ?
    C34 C36 H36C . . 109.5 ?
    H36A C36 H36C . . 109.5 ?
    H36B C36 H36C . . 109.5 ?
    N5 C37 V1 . . 177.7(3) ?
    C39 C38 C43 . . 123.5(3) ?
    C39 C38 N5 . . 119.0(3) ?
    C43 C38 N5 . . 117.5(3) ?
    C38 C39 C40 . . 116.8(4) ?
    C38 C39 C44 . . 121.2(3) ?
    C40 C39 C44 . . 122.0(4) ?
    C41 C40 C39 . . 120.8(4) ?
    C41 C40 H40A . . 119.6 ?
    C39 C40 H40A . . 119.6 ?
    C42 C41 C40 . . 121.0(4) ?
    C42 C41 H41A . . 119.5 ?
    C40 C41 H41A . . 119.5 ?
    C41 C42 C43 . . 121.1(4) ?
    C41 C42 H42A . . 119.4 ?
    C43 C42 H42A . . 119.4 ?
    C42 C43 C38 . . 116.7(4) ?
    C42 C43 C45 . . 122.8(4) ?
    C38 C43 C45 . . 120.5(3) ?
    C39 C44 H44A . . 109.5 ?
    C39 C44 H44B . . 109.5 ?
    H44A C44 H44B . . 109.5 ?
    C39 C44 H44C . . 109.5 ?
    H44A C44 H44C . . 109.5 ?
    H44B C44 H44C . . 109.5 ?
    C43 C45 H45A . . 109.5 ?
    C43 C45 H45B . . 109.5 ?
    H45A C45 H45B . . 109.5 ?
    C43 C45 H45C . . 109.5 ?
    H45A C45 H45C . . 109.5 ?
    H45B C45 H45C . . 109.5 ?
    N6 C46 V1 . . 176.3(3) ?
    C48 C47 C52 . . 122.8(4) ?
    C48 C47 N6 . . 119.0(3) ?
    C52 C47 N6 . . 118.1(4) ?
    C47 C48 C49 . . 116.5(4) ?
    C47 C48 C53 . . 120.7(4) ?
    C49 C48 C53 . . 122.7(5) ?
    C50 C49 C48 . . 120.8(5) ?
    C50 C49 H49A . . 119.6 ?
    C48 C49 H49A . . 119.6 ?
    C51 C50 C49 . . 121.6(5) ?
    C51 C50 H50A . . 119.2 ?
    C49 C50 H50A . . 119.2 ?
    C50 C51 C52 . . 120.9(5) ?
    C50 C51 H51A . . 119.6 ?
    C52 C51 H51A . . 119.6 ?
    C51 C52 C47 . . 117.3(4) ?
    C51 C52 C54 . . 120.9(4) ?
    C47 C52 C54 . . 121.7(4) ?
    C48 C53 H53A . . 109.5 ?
    C48 C53 H53B . . 109.5 ?
    H53A C53 H53B . . 109.5 ?
    C48 C53 H53C . . 109.5 ?
    H53A C53 H53C . . 109.5 ?
    H53B C53 H53C . . 109.5 ?
    C52 C54 H54A . . 109.5 ?
    C52 C54 H54B . . 109.5 ?
    H54A C54 H54B . . 109.5 ?
    C52 C54 H54C . . 109.5 ?
    H54A C54 H54C . . 109.5 ?
    H54B C54 H54C . . 109.5 ?
    N7 C55 V1 . . 176.1(3) ?
    C61 C56 C57 . . 123.9(3) ?
    C61 C56 N7 . . 117.4(3) ?
    C57 C56 N7 . . 118.6(3) ?
    C58 C57 C56 . . 117.0(4) ?
    C58 C57 C62 . . 120.1(4) ?
    C56 C57 C62 . . 122.9(3) ?
    C59 C58 C57 . . 120.4(4) ?
    C59 C58 H58A . . 119.8 ?
    C57 C58 H58A . . 119.8 ?
    C58 C59 C60 . . 122.2(4) ?
    C58 C59 H59A . . 118.9 ?
    C60 C59 H59A . . 118.9 ?
    C59 C60 C61 . . 120.1(4) ?
    C59 C60 H60A . . 119.9 ?
    C61 C60 H60A . . 119.9 ?
    C56 C61 C60 . . 116.4(4) ?
    C56 C61 C63 . . 123.3(4) ?
    C60 C61 C63 . . 120.3(4) ?
    C57 C62 H62A . . 109.5 ?
    C57 C62 H62B . . 109.5 ?
    H62A C62 H62B . . 109.5 ?
    C57 C62 H62C . . 109.5 ?
    H62A C62 H62C . . 109.5 ?
    H62B C62 H62C . . 109.5 ?
    C61 C63 H63A . . 109.5 ?
    C61 C63 H63B . . 109.5 ?
    H63A C63 H63B . . 109.5 ?
    C61 C63 H63C . . 109.5 ?
    H63A C63 H63C . . 109.5 ?
    H63B C63 H63C . . 109.5 ?
loop_
    _geom_torsion_atom_site_label_1
    _geom_torsion_atom_site_label_2
    _geom_torsion_atom_site_label_3
    _geom_torsion_atom_site_label_4
    _geom_torsion_site_symmetry_1
    _geom_torsion_site_symmetry_2
    _geom_torsion_site_symmetry_3
    _geom_torsion_site_symmetry_4
    _geom_torsion
    _geom_torsion_publ_flag
    C7 C2 C3 C4 . . . . 0.3(5) ?
    N1 C2 C3 C4 . . . . 179.3(3) ?
    C7 C2 C3 C8 . . . . -178.6(4) ?
    N1 C2 C3 C8 . . . . 0.4(5) ?
    C2 C3 C4 C5 . . . . 0.3(6) ?
    C8 C3 C4 C5 . . . . 179.1(4) ?
    C3 C4 C5 C6 . . . . -0.6(6) ?
    C4 C5 C6 C7 . . . . 0.4(6) ?
    C3 C2 C7 C6 . . . . -0.4(5) ?
    N1 C2 C7 C6 . . . . -179.4(3) ?
    C3 C2 C7 C9 . . . . 178.8(3) ?
    N1 C2 C7 C9 . . . . -0.2(5) ?
    C5 C6 C7 C2 . . . . 0.1(5) ?
    C5 C6 C7 C9 . . . . -179.2(4) ?
    C10 N2 C11 C12 . . . . 20.2(11) ?
    C10 N2 C11 C16 . . . . -157.7(9) ?
    C16 C11 C12 C13 . . . . 2.7(6) ?
    N2 C11 C12 C13 . . . . -175.2(4) ?
    C16 C11 C12 C17 . . . . -176.0(4) ?
    N2 C11 C12 C17 . . . . 6.1(5) ?
    C11 C12 C13 C14 . . . . -0.7(7) ?
    C17 C12 C13 C14 . . . . 178.0(4) ?
    C12 C13 C14 C15 . . . . -0.9(7) ?
    C13 C14 C15 C16 . . . . 0.4(6) ?
    C12 C11 C16 C15 . . . . -3.0(5) ?
    N2 C11 C16 C15 . . . . 174.8(3) ?
    C12 C11 C16 C18 . . . . 176.3(4) ?
    N2 C11 C16 C18 . . . . -5.8(5) ?
    C14 C15 C16 C11 . . . . 1.4(6) ?
    C14 C15 C16 C18 . . . . -177.9(4) ?
    C19 N3 C20 C21 . . . . -124.1(17) ?
    C19 N3 C20 C25 . . . . 54.8(19) ?
    N3 C20 C21 C22 . . . . 176.4(3) ?
    C25 C20 C21 C22 . . . . -2.4(5) ?
    N3 C20 C21 C26 . . . . -2.8(5) ?
    C25 C20 C21 C26 . . . . 178.5(3) ?
    C20 C21 C22 C23 . . . . 0.4(5) ?
    C26 C21 C22 C23 . . . . 179.6(4) ?
    C21 C22 C23 C24 . . . . 1.4(6) ?
    C22 C23 C24 C25 . . . . -1.4(6) ?
    C23 C24 C25 C20 . . . . -0.5(5) ?
    C23 C24 C25 C27 . . . . -178.0(4) ?
    N3 C20 C25 C24 . . . . -176.4(3) ?
    C21 C20 C25 C24 . . . . 2.4(5) ?
    N3 C20 C25 C27 . . . . 1.1(5) ?
    C21 C20 C25 C27 . . . . 179.9(3) ?
    C34 C29 C30 C31 . . . . -2.3(6) ?
    N4 C29 C30 C31 . . . . 175.3(3) ?
    C34 C29 C30 C35 . . . . 177.5(4) ?
    N4 C29 C30 C35 . . . . -4.9(6) ?
    C29 C30 C31 C32 . . . . 1.5(7) ?
    C35 C30 C31 C32 . . . . -178.3(5) ?
    C30 C31 C32 C33 . . . . -0.1(8) ?
    C31 C32 C33 C34 . . . . -0.8(8) ?
    C32 C33 C34 C29 . . . . 0.1(6) ?
    C32 C33 C34 C36 . . . . -178.2(4) ?
    C30 C29 C34 C33 . . . . 1.5(5) ?
    N4 C29 C34 C33 . . . . -176.1(3) ?
    C30 C29 C34 C36 . . . . 179.7(4) ?
    N4 C29 C34 C36 . . . . 2.1(5) ?
    C43 C38 C39 C40 . . . . 2.5(6) ?
    N5 C38 C39 C40 . . . . -177.1(3) ?
    C43 C38 C39 C44 . . . . -176.9(4) ?
    N5 C38 C39 C44 . . . . 3.5(6) ?
    C38 C39 C40 C41 . . . . -0.4(6) ?
    C44 C39 C40 C41 . . . . 179.0(4) ?
    C39 C40 C41 C42 . . . . -1.2(6) ?
    C40 C41 C42 C43 . . . . 0.8(6) ?
    C41 C42 C43 C38 . . . . 1.1(6) ?
    C41 C42 C43 C45 . . . . -178.0(4) ?
    C39 C38 C43 C42 . . . . -2.9(6) ?
    N5 C38 C43 C42 . . . . 176.8(3) ?
    C39 C38 C43 C45 . . . . 176.3(4) ?
    N5 C38 C43 C45 . . . . -4.0(5) ?
    C52 C47 C48 C49 . . . . 0.1(7) ?
    N6 C47 C48 C49 . . . . 177.0(4) ?
    C52 C47 C48 C53 . . . . -176.6(5) ?
    N6 C47 C48 C53 . . . . 0.3(7) ?
    C47 C48 C49 C50 . . . . 0.9(9) ?
    C53 C48 C49 C50 . . . . 177.6(6) ?
    C48 C49 C50 C51 . . . . -0.4(11) ?
    C49 C50 C51 C52 . . . . -1.0(10) ?
    C50 C51 C52 C47 . . . . 1.9(8) ?
    C50 C51 C52 C54 . . . . -177.7(5) ?
    C48 C47 C52 C51 . . . . -1.5(6) ?
    N6 C47 C52 C51 . . . . -178.4(4) ?
    C48 C47 C52 C54 . . . . 178.1(4) ?
    N6 C47 C52 C54 . . . . 1.2(6) ?
    C61 C56 C57 C58 . . . . 0.4(5) ?
    N7 C56 C57 C58 . . . . -180.0(3) ?
    C61 C56 C57 C62 . . . . -179.3(4) ?
    N7 C56 C57 C62 . . . . 0.3(5) ?
    C56 C57 C58 C59 . . . . -0.9(6) ?
    C62 C57 C58 C59 . . . . 178.8(4) ?
    C57 C58 C59 C60 . . . . 0.8(7) ?
    C58 C59 C60 C61 . . . . -0.1(7) ?
    C57 C56 C61 C60 . . . . 0.3(5) ?
    N7 C56 C61 C60 . . . . -179.3(3) ?
    C57 C56 C61 C63 . . . . -178.8(4) ?
    N7 C56 C61 C63 . . . . 1.6(5) ?
    C59 C60 C61 C56 . . . . -0.5(6) ?
    C59 C60 C61 C63 . . . . 178.6(4) ?
