# Supplementary material for: Crystal structure of hepta­kis­(2,6-di­methyl­phenyl isocyanide-κC)vanadium(I) iodide
Source: Acta Crystallogr E Crystallogr Commun. 2015 Mar 28;71(Pt 4):431–4. doi: 10.1107/S2056989015006015 (PMC4438829; doi:10.1107/S2056989015006015)
Supplement: Supplementary file 2 [file e-71-00431-Isup2.hkl]

# 
# h,k,l, Fc-squared, Fo-squared, sigma(Fo-squared) and status flag 
# 
data_I
_shelx_title 'V(CNXyl)7I in P-42(1)c' 
_shelx_refln_list_code          4 
_shelx_F_calc_maximum      767.27 
_exptl_crystal_F_000      4528.00 
_reflns_d_resolution_high  0.8373 
 
loop_ 
 _symmetry_equiv_pos_as_xyz 
 'x, y, z' 
 '-x, -y, z' 
 'y, -x, -z' 
 '-y, x, -z' 
 '-x+1/2, y+1/2, -z+1/2' 
 'x+1/2, -y+1/2, -z+1/2' 
 '-y+1/2, -x+1/2, z+1/2' 
 'y+1/2, x+1/2, z+1/2' 
 
_cell_length_a    22.7652 
_cell_length_b    22.7652 
_cell_length_c    22.1009 
_cell_angle_alpha  90.000 
_cell_angle_beta   90.000 
_cell_angle_gamma  90.000 
 
_shelx_F_squared_multiplier     1.000 
 
loop_ 
 _refln_index_h 
 _refln_index_k 
 _refln_index_l 
 _refln_F_squared_calc 
 _refln_F_squared_meas 
 _refln_F_squared_sigma 
 _refln_observed_status 
   1   1   0     8381.23     5233.99    379.98 o 
   0   2   0    17122.48    14707.10    226.43 o 
   1   2   0      791.55      636.22     15.96 o 
   2   2   0   199513.08   195341.47   3323.75 o 
   1   3   0     2804.07     2681.65     38.08 o 
   2   3   0     2541.85     2570.51     40.36 o 
   3   3   0    38287.44    36189.42    638.17 o 
   0   4   0    46392.23    47724.07    706.59 o 
   1   4   0    36763.74    35021.58    358.41 o 
   2   4   0      906.14      838.70     30.83 o 
   3   4   0    47778.59    47548.57    536.48 o 
   4   4   0   588705.75   585621.75  10317.13 o 
   1   5   0       50.26      108.47     15.61 o 
   2   5   0    31203.10    30213.23    324.57 o 
   3   5   0     6620.65     6486.99    104.32 o 
   4   5   0    20339.59    20507.39    246.04 o 
   5   5   0   112690.63   119603.55   1868.95 o 
   0   6   0   100380.69   101444.98   1485.68 o 
   1   6   0      373.51      291.59     20.51 o 
   2   6   0   172325.36   170276.86   1694.37 o 
   3   6   0    28765.32    29303.11    346.99 o 
   4   6   0    26084.20    25679.80    302.54 o 
   5   6   0    22986.66    23538.08    270.85 o 
   6   6   0   113767.98   109227.29   1865.45 o 
   1   7   0     2673.54     2536.48     46.80 o 
   2   7   0     8021.62     8726.11    123.84 o 
   3   7   0      899.86      780.36     31.73 o 
   4   7   0    15450.03    16179.11    194.26 o 
   5   7   0    15335.42    16374.47    198.03 o 
   6   7   0     8605.03     9035.60    129.52 o 
   7   7   0    18512.89    18262.28    328.54 o 
   0   8   0   136506.06   131806.25   1923.89 o 
   1   8   0     7194.58     7432.37     97.38 o 
   2   8   0    84185.36    85465.63   1042.37 o 
   3   8   0        7.42       15.77     16.25 o 
   4   8   0   116907.16   112345.63   1205.15 o 
   5   8   0      777.26      525.51     26.84 o 
   6   8   0     3339.24     3011.70     68.24 o 
   7   8   0     5011.07     5619.93    106.65 o 
   8   8   0   280357.25   284391.41   4422.53 o 
   1   9   0     1372.10     1608.03     46.36 o 
   2   9   0       54.50       25.03     22.20 o 
   3   9   0     9255.09     9618.62    120.35 o 
   4   9   0    12725.01    13986.84    164.95 o 
   5   9   0     2790.72     2697.59     66.82 o 
   6   9   0     2943.34     3154.28     91.05 o 
   7   9   0    16762.36    18503.32    236.87 o 
   8   9   0        3.51       37.90     30.70 o 
   9   9   0     1596.95     1861.41     95.89 o 
   0  10   0    36149.91    33645.82    520.09 o 
   1  10   0     8764.45     8958.12    119.91 o 
   2  10   0   137725.45   132697.92   1330.30 o 
   3  10   0     1190.06     1134.09     42.06 o 
   4  10   0    80896.86    83554.02    875.54 o 
   5  10   0     4360.77     5204.15     92.87 o 
   6  10   0   113351.55   111529.29   1333.76 o 
   7  10   0     6276.91     6159.11    104.45 o 
   8  10   0     5094.74     4706.12     95.61 o 
   9  10   0     3076.74     3089.00     86.29 o 
  10  10   0   142759.03   140613.19   2228.16 o 
   1  11   0     4157.55     4391.75     77.20 o 
   2  11   0     8314.32     9440.58    326.21 o 
   3  11   0     4217.13     4407.90     75.79 o 
   4  11   0     2404.94     2688.86    125.60 o 
   5  11   0     1302.54     1663.72     67.31 o 
   6  11   0      690.74      794.92     40.29 o 
   7  11   0     4873.92     5035.61     93.33 o 
   8  11   0        1.50       17.41     33.31 o 
   9  11   0     1644.61     2033.08     96.88 o 
  10  11   0      557.51      354.42     44.47 o 
  11  11   0     8305.03     9092.61    212.03 o 
   0  12   0    93553.38    88784.07   1320.30 o 
   1  12   0     5557.93     5510.17     89.81 o 
   2  12   0    36383.34    36296.19    419.75 o 
   3  12   0      878.99      994.38     47.44 o 
   4  12   0    95260.31    92002.09    934.64 o 
   5  12   0     2960.42     3510.48     69.94 o 
   6  12   0    15721.44    15911.17    199.86 o 
   7  12   0     6464.69     6370.83    109.59 o 
   8  12   0    75329.77    76245.36    842.89 o 
   9  12   0     1879.60     1901.88     82.03 o 
  10  12   0      970.24     1001.62     68.44 o 
  11  12   0     4759.09     5292.67    112.95 o 
  12  12   0    73592.45    80474.52   1430.90 o 
   1  13   0     1164.64     1061.91     43.55 o 
   2  13   0     2886.24     3792.58    186.18 o 
   3  13   0     6834.11     7569.32    112.11 o 
   4  13   0     1155.93     1661.35    125.44 o 
   5  13   0     4298.30     4683.24     87.79 o 
   6  13   0     3417.81     3969.21     82.97 o 
   7  13   0     1554.48     1792.67     64.17 o 
   8  13   0      254.97      202.61     52.73 o 
   9  13   0      645.86      562.52     53.88 o 
  10  13   0       77.86       27.67     51.84 o 
  11  13   0     1086.55     1178.15    111.04 o 
  12  13   0      621.97      645.92     53.42 o 
  13  13   0     4175.96     4726.54    162.39 o 
   0  14   0    16693.01    15738.27    276.05 o 
   1  14   0      809.15      556.28     43.87 o 
   2  14   0    48369.44    45891.25    525.85 o 
   3  14   0     2137.67     2195.28     84.07 o 
   4  14   0    13486.56    12864.74    163.62 o 
   5  14   0      861.99      705.18     40.54 o 
   6  14   0    56879.04    56170.93    612.94 o 
   7  14   0      857.74      768.42     43.41 o 
   8  14   0    14784.27    15328.61    211.32 o 
   9  14   0     6297.63     6071.43    122.74 o 
  10  14   0    51513.12    52758.23    656.99 o 
  11  14   0     2212.39     1880.93     87.75 o 
  12  14   0     6578.09     6690.84    134.92 o 
  13  14   0      741.66      730.11     60.53 o 
  14  14   0    50778.57    54386.34    930.35 o 
   1  15   0      698.47      645.82     45.40 o 
   2  15   0      492.77      724.59    113.98 o 
   3  15   0     1353.10     1481.93     63.34 o 
   4  15   0       56.78      107.62     40.43 o 
   5  15   0     2336.42     2474.95     71.24 o 
   6  15   0      932.30     1116.43     77.17 o 
   7  15   0        8.44       54.69     40.07 o 
   8  15   0      199.10      192.76     52.96 o 
   9  15   0      620.16      766.71     55.08 o 
  10  15   0       45.14       88.17     47.47 o 
  11  15   0      418.11      241.39     51.84 o 
  12  15   0      444.68      338.52     57.43 o 
  13  15   0        0.12       69.79     63.52 o 
  14  15   0      178.69      267.47     64.77 o 
  15  15   0      107.31      221.40     84.48 o 
   0  16   0    66777.20    64213.86    984.15 o 
   1  16   0     3719.68     3695.27     79.59 o 
   2  16   0     6551.45     6156.29    105.03 o 
   3  16   0       27.22       13.27     44.50 o 
   4  16   0    48238.57    47294.18    544.01 o 
   5  16   0     2013.74     1848.43     68.92 o 
   6  16   0     5075.77     4973.60    104.61 o 
   7  16   0     6861.93     6930.96    126.79 o 
   8  16   0    49136.37    50676.05    586.12 o 
   9  16   0       63.78      103.12     50.98 o 
  10  16   0    10489.01    10871.02    173.93 o 
  11  16   0      230.70       46.66     53.20 o 
  12  16   0    11613.46    12295.60    217.70 o 
  13  16   0      786.94      533.55     63.15 o 
  14  16   0      826.65      836.45     68.73 o 
  15  16   0     3169.10     3704.32    136.31 o 
  16  16   0    20684.18    23695.67    638.09 o 
   1  17   0      229.98      322.72     34.51 o 
   2  17   0      594.61      611.05     72.07 o 
   3  17   0      324.61      221.21     42.08 o 
   4  17   0      673.21      900.78    196.24 o 
   5  17   0        9.32      -24.11     51.27 o 
   6  17   0      161.83      164.07     40.79 o 
   7  17   0       14.93      160.62     48.96 o 
   8  17   0        0.22      118.31     47.05 o 
   9  17   0       47.17      127.00     46.61 o 
  10  17   0      762.89      592.51     58.35 o 
  11  17   0      457.01      399.00     54.01 o 
  12  17   0        8.22       67.06     72.19 o 
  13  17   0       20.53       85.75     68.97 o 
  14  17   0     3455.86     4105.83    125.15 o 
  15  17   0      900.90     1010.76     80.24 o 
  16  17   0      696.03      817.43     89.22 o 
  17  17   0      735.90      391.15    125.65 o 
   0  18   0     3925.39     3800.32    121.25 o 
   1  18   0     5598.80     5846.58    116.90 o 
   2  18   0    64945.00    66125.02    747.60 o 
   3  18   0       88.10       52.57     43.04 o 
   4  18   0     8095.33     7813.61    135.69 o 
   5  18   0      186.32       88.40     45.40 o 
   6  18   0    15102.46    15380.47    226.77 o 
   7  18   0      396.25      331.95     48.04 o 
   8  18   0    11027.02    11413.91    179.61 o 
   9  18   0       42.74      147.30     60.38 o 
  10  18   0    23030.13    24687.29    323.30 o 
  11  18   0      930.90      849.36     65.04 o 
  12  18   0     3920.94     4389.79    140.31 o 
  13  18   0     2609.41     2382.90    116.17 o 
  14  18   0    17940.85    20153.92    311.68 o 
  15  18   0        6.44       67.70     73.32 o 
  16  18   0       17.24       58.56     87.22 o 
  17  18   0      680.86      729.58     95.24 o 
  18  18   0    12496.15    14085.61    391.67 o 
   1  19   0     2720.51     2555.64     84.92 o 
   2  19   0      189.02      348.26     79.09 o 
   3  19   0     3030.59     3125.93     91.26 o 
   4  19   0     1059.06     1565.66    129.61 o 
   5  19   0      613.72      771.04     56.76 o 
   6  19   0     4655.18     5123.77    118.61 o 
   7  19   0      893.87      894.84     61.15 o 
   8  19   0     1853.81     2224.30    104.40 o 
   9  19   0     1266.38     1141.63     69.99 o 
  10  19   0        2.34      126.11     58.78 o 
  11  19   0      156.58      347.12     71.73 o 
  12  19   0     1015.51      802.75     72.24 o 
  13  19   0      671.14      657.59     74.02 o 
  14  19   0      304.67      376.06     74.43 o 
  15  19   0       48.84      102.92     76.32 o 
  16  19   0       98.43      259.24    138.58 o 
  17  19   0      105.33      165.38     94.33 o 
  18  19   0        2.21       36.21    131.51 o 
  19  19   0      115.30      246.44    370.00 o 
   0  20   0    16231.96    15809.70    327.71 o 
   1  20   0     2643.21     2431.70     92.91 o 
   2  20   0     4996.96     5179.16    116.13 o 
   3  20   0        6.08       59.54     65.53 o 
   4  20   0    24801.12    25427.04    339.97 o 
   5  20   0      636.55      423.94     55.22 o 
   6  20   0     3682.11     3575.78    105.32 o 
   7  20   0       50.14      105.70     67.65 o 
   8  20   0    14060.04    15624.88    251.13 o 
   9  20   0      615.51      641.03     63.89 o 
  10  20   0     3211.54     3237.18    127.95 o 
  11  20   0      811.13      727.93     72.98 o 
  12  20   0    14830.38    17142.84    264.83 o 
  13  20   0       55.34       54.22     76.09 o 
  14  20   0     2576.76     3022.61    157.04 o 
  15  20   0       67.37      246.00    111.91 o 
  16  20   0     6409.22     8060.53    256.19 o 
  17  20   0      950.30      931.62    106.92 o 
  18  20   0     2178.66     3850.41    376.74 o 
   1  21   0      127.97      261.70     49.81 o 
   2  21   0     1793.88     2216.10     90.63 o 
   3  21   0      632.51      648.83     56.33 o 
   4  21   0     1169.81     1061.48     66.53 o 
   5  21   0       14.75      100.18     62.41 o 
   6  21   0       79.64      109.06     89.27 o 
   7  21   0      486.38      497.69     60.28 o 
   8  21   0       15.97       67.37     69.03 o 
   9  21   0       11.41       81.51     75.15 o 
  10  21   0      393.32      418.07     70.50 o 
  11  21   0       85.18      209.79     74.92 o 
  12  21   0        3.81      114.73     85.36 o 
  13  21   0      298.01      326.25     82.97 o 
  14  21   0      197.09      348.27     79.90 o 
  15  21   0       87.00      405.56    110.94 o 
  16  21   0      324.56      185.13    111.92 o 
  17  21   0      817.90      887.99    151.89 o 
   0  22   0    11266.50    11929.45    305.98 o 
   1  22   0     3058.71     2837.95     99.85 o 
   2  22   0    11996.75    12679.45    212.61 o 
   3  22   0      518.22      349.32     61.24 o 
   4  22   0     7140.12     7399.54    164.12 o 
   5  22   0     1686.86     1921.53     92.86 o 
   6  22   0    11328.49    12269.31    215.24 o 
   7  22   0      125.77      123.30     64.87 o 
   8  22   0     4440.47     4552.67    155.96 o 
   9  22   0      673.78      736.83     73.95 o 
  10  22   0     7726.05     9078.51    185.21 o 
  11  22   0      957.45     1006.50     95.28 o 
  12  22   0     3899.29     4939.27    142.04 o 
  13  22   0     2077.42     2373.95    137.82 o 
  14  22   0     6312.00     7308.56    234.06 o 
  15  22   0      591.55      974.84    101.69 o 
   1  23   0       62.31      161.92     72.21 o 
   2  23   0      140.46      264.80     63.19 o 
   3  23   0      309.78      348.22     64.14 o 
   4  23   0      309.41      335.73     65.63 o 
   5  23   0      137.95      219.65     66.39 o 
   6  23   0      152.27      112.66     76.83 o 
   7  23   0      481.03      444.05     81.97 o 
   8  23   0       29.82       97.37     87.19 o 
   9  23   0       12.64      148.41     81.87 o 
  10  23   0        2.10      104.48     94.56 o 
  11  23   0      130.60      210.29     80.35 o 
  12  23   0        7.47      255.28     87.26 o 
  13  23   0      422.20     1156.55    147.80 o 
  14  23   0       49.20      473.03    124.15 o 
   0  24   0    14236.62    15410.85    426.24 o 
   1  24   0     1774.55     1635.95     93.64 o 
   2  24   0      505.48      590.68     74.27 o 
   3  24   0     2306.05     2152.40    118.44 o 
   4  24   0     9445.42    10536.38    207.72 o 
   5  24   0     1151.49      958.66     80.69 o 
   6  24   0     1991.89     2257.89    119.82 o 
   7  24   0      534.59      272.34     83.54 o 
   8  24   0     9052.96     9675.38    205.07 o 
   9  24   0     1149.37     1279.34    104.00 o 
  10  24   0      765.42     1081.62    145.64 o 
  11  24   0     1472.97     1630.81    149.75 o 
  12  24   0     4220.44     5552.37    167.55 o 
   1  25   0       15.59       47.65     95.56 o 
   2  25   0       35.36      250.44     84.23 o 
   3  25   0      618.14      661.23     80.45 o 
   4  25   0       98.62      290.35     80.87 o 
   5  25   0        2.11       64.89     86.36 o 
   6  25   0       27.65      109.69     89.96 o 
   7  25   0      181.35       85.22     83.05 o 
   8  25   0       46.68      198.73     86.10 o 
   9  25   0      463.57      779.84    153.66 o 
  10  25   0      318.16      444.50     93.66 o 
   0  26   0      899.86      875.77    189.58 o 
   1  26   0     1112.95     1257.76     97.71 o 
   2  26   0     7819.80     8657.69    203.59 o 
   3  26   0     1429.59     1820.89    132.12 o 
   4  26   0      444.35      684.82    117.12 o 
   5  26   0      494.18      585.39    100.26 o 
   6  26   0     9508.04    10728.42    252.35 o 
   7  26   0      409.43      360.88    102.82 o 
   1  27   0       14.54      112.77    104.50 o 
   2  27   0      324.96      475.99    105.22 o 
   3  27   0        4.65      -28.46    233.75 o 
   0   1   1     1543.96      965.49     19.27 o 
  -1   2   1     5943.60     5394.76     85.67 o 
   0   2   1     1313.08     1127.55     19.30 o 
   1   2   1     5989.40     5470.03     60.10 o 
  -2   3   1     8668.31     8779.26    112.70 o 
  -1   3   1      798.93      724.02     24.53 o 
   0   3   1     1488.50     1330.35     23.56 o 
   1   3   1      798.01      791.26     23.01 o 
   2   3   1     8801.43     8901.11    105.80 o 
  -3   4   1      441.27      476.31     26.33 o 
  -2   4   1    39288.84    37927.44    426.18 o 
  -1   4   1     6446.46     6565.61     85.10 o 
   0   4   1      721.61      840.73     25.04 o 
   1   4   1     6450.12     6691.86     75.57 o 
   2   4   1    39302.84    38273.53    416.63 o 
   3   4   1      421.83      427.78     23.52 o 
  -4   5   1     7381.77     7268.42    127.72 o 
  -3   5   1    22643.41    21868.66    258.23 o 
  -2   5   1     2696.60     2762.84     55.27 o 
  -1   5   1     3455.81     3166.63     51.29 o 
   0   5   1    10738.31    10521.60    119.93 o 
   1   5   1     3446.60     3114.17     57.15 o 
   2   5   1     2898.89     3045.13     59.17 o 
   3   5   1    22618.74    21924.51    239.08 o 
   4   5   1     7474.99     7309.87    100.62 o 
  -5   6   1      249.69      288.79     20.27 o 
  -4   6   1       29.20       42.01     16.09 o 
  -3   6   1     9773.45    10066.02    160.17 o 
  -2   6   1      217.78      239.52     21.08 o 
  -1   6   1    12155.24    12627.47    149.56 o 
   0   6   1    15793.53    15919.67    183.28 o 
   1   6   1    12014.70    12645.95    157.75 o 
   2   6   1      218.72      215.00     20.69 o 
   3   6   1    10008.86    10394.42    130.36 o 
   4   6   1       28.55       17.45     15.96 o 
   5   6   1      200.02      207.19     18.92 o 
  -6   7   1     2655.13     2781.02     73.92 o 
  -5   7   1     7941.40     8485.38    110.09 o 
  -4   7   1     1671.63     1665.51     43.84 o 
  -3   7   1     4271.45     4159.03     74.23 o 
  -2   7   1     5903.24     6029.04     83.40 o 
  -1   7   1      440.49      491.54     21.00 o 
   0   7   1     4197.26     3782.31     70.54 o 
   1   7   1      428.78      466.87     25.18 o 
   2   7   1     6000.10     6165.52     80.61 o 
   3   7   1     4241.39     4151.27     63.82 o 
   4   7   1     1647.70     1742.27     53.22 o 
   5   7   1     7966.79     8203.99    119.66 o 
   6   7   1     2750.83     2810.66     60.51 o 
  -7   8   1      584.18      603.31     35.59 o 
  -6   8   1     1478.68     1680.50     56.58 o 
  -5   8   1    10234.11    10611.84    134.53 o 
  -4   8   1     8811.68     8913.74    122.51 o 
  -3   8   1      851.98      871.28     36.22 o 
  -2   8   1      700.49      642.02     26.32 o 
  -1   8   1     4908.12     5200.01     72.88 o 
   0   8   1     3835.09     3826.13     62.25 o 
   1   8   1     4822.79     5115.50     75.41 o 
   2   8   1      697.35      652.99     26.74 o 
   3   8   1      776.49      784.57     28.71 o 
   4   8   1     8798.53     9231.07    118.13 o 
   5   8   1    10166.42    10564.81    140.65 o 
   6   8   1     1485.08     1632.78     60.52 o 
   7   8   1      539.53      599.66     33.30 o 
  -8   9   1      304.04      273.52     32.44 o 
  -7   9   1     1582.02     1514.00     59.85 o 
  -6   9   1     8590.79     8727.07    120.67 o 
  -5   9   1      423.92      399.03     33.00 o 
  -4   9   1      731.01      711.04     39.92 o 
  -3   9   1     2194.19     2307.74     50.89 o 
  -2   9   1     1180.78     1197.78     45.02 o 
  -1   9   1      195.10      188.26     18.39 o 
   0   9   1      290.37      417.99     23.17 o 
   1   9   1      182.92      180.46     18.64 o 
   2   9   1     1045.23     1028.14     37.20 o 
   3   9   1     2188.61     2305.70     50.19 o 
   4   9   1      727.43      756.18     34.28 o 
   5   9   1      415.97      370.30     29.88 o 
   6   9   1     8379.96     8563.40    126.48 o 
   7   9   1     1594.64     1696.29     59.74 o 
   8   9   1      324.26      293.99     29.77 o 
  -9  10   1      182.55      184.40     32.57 o 
  -8  10   1      356.91      384.55     33.91 o 
  -7  10   1     1147.86     1065.77     57.61 o 
  -6  10   1      683.25      628.10     34.34 o 
  -5  10   1     2971.49     3014.45     68.20 o 
  -4  10   1     2152.72     2370.16     60.81 o 
  -3  10   1     1013.83     1108.61     47.60 o 
  -2  10   1      630.01      712.66     33.85 o 
  -1  10   1     1520.19     1380.51     47.64 o 
   0  10   1      451.46      464.86     26.89 o 
   1  10   1     1594.88     1421.89     47.91 o 
   2  10   1      635.80      686.58     32.71 o 
   3  10   1     1054.39     1059.32     42.30 o 
   4  10   1     2172.67     2427.38     61.87 o 
   5  10   1     2861.99     3096.73     67.19 o 
   6  10   1      687.68      630.50     37.02 o 
   7  10   1     1192.31     1082.05     49.33 o 
   8  10   1      355.28      383.29     30.66 o 
   9  10   1      142.29      163.50     29.42 o 
 -10  11   1      100.71      120.12     37.08 o 
  -9  11   1     3011.98     3235.34     87.27 o 
  -8  11   1     6266.81     6395.34    115.97 o 
  -7  11   1      957.39      984.58     47.67 o 
  -6  11   1       16.83       -2.38     27.48 o 
  -5  11   1     2145.40     2017.03     73.46 o 
  -4  11   1      891.51     1038.55     42.99 o 
  -3  11   1      203.18      215.70     23.83 o 
  -2  11   1      708.10      626.87     32.51 o 
  -1  11   1      941.42      974.24     39.59 o 
   0  11   1     5151.77     5761.60     90.09 o 
   1  11   1      920.37      818.84     35.35 o 
   2  11   1      669.33      639.37     33.76 o 
   3  11   1      195.33      192.85     24.18 o 
   4  11   1     1015.03     1162.87     43.47 o 
   5  11   1     2108.54     1983.04     59.36 o 
   6  11   1       23.94       11.51     32.00 o 
   7  11   1      939.35      962.05     59.50 o 
   8  11   1     6155.93     6321.19    109.10 o 
   9  11   1     3026.98     3343.33     83.77 o 
  10  11   1       95.59       94.93     35.12 o 
 -11  12   1      875.11      847.23     49.79 o 
 -10  12   1      151.11      133.04     45.39 o 
  -9  12   1     1396.52     1482.93     92.90 o 
  -8  12   1      658.59      632.37     45.29 o 
  -7  12   1     1119.34     1032.89     50.95 o 
  -6  12   1      951.57      920.72     38.70 o 
  -5  12   1     1917.23     1971.75     61.10 o 
  -4  12   1      651.16      649.76     31.90 o 
  -3  12   1     1291.70     1352.50     49.67 o 
  -2  12   1       65.59       35.60     25.25 o 
  -1  12   1      198.91      184.35     24.97 o 
   0  12   1     1948.17     1965.42     55.69 o 
   1  12   1      179.61      189.51     25.08 o 
   2  12   1       63.35       74.67     25.84 o 
   3  12   1     1296.00     1347.50     48.30 o 
   4  12   1      660.09      627.30     32.17 o 
   5  12   1     1939.05     2043.16     60.91 o 
   6  12   1      960.53      898.39     42.35 o 
   7  12   1     1130.96     1062.48     45.85 o 
   8  12   1      653.57      671.97     40.26 o 
   9  12   1     1386.66     1517.44     64.87 o 
  10  12   1      148.86      124.72     43.72 o 
  11  12   1      831.65      696.57     51.85 o 
 -12  13   1      467.33      391.24     46.40 o 
 -11  13   1     1927.46     1983.88     85.59 o 
 -10  13   1     1371.36     1451.76     74.71 o 
  -9  13   1      886.12      848.86     50.33 o 
  -8  13   1      752.74      828.53     49.16 o 
  -7  13   1      860.28      834.78     44.03 o 
  -6  13   1     1150.97     1053.18     42.13 o 
  -5  13   1     1482.01     1439.51     56.63 o 
  -4  13   1       87.83       63.08     24.79 o 
  -3  13   1      160.61      189.83     25.25 o 
  -2  13   1      372.62      262.16     26.83 o 
  -1  13   1      310.33      272.34     26.28 o 
   0  13   1      592.74      512.52     30.73 o 
   1  13   1      321.73      313.02     28.52 o 
   2  13   1      339.40      253.21     26.27 o 
   3  13   1      142.16      186.94     26.06 o 
   4  13   1       80.14       57.68     24.64 o 
   5  13   1     1464.31     1474.14     56.75 o 
   6  13   1     1278.00     1339.18     55.61 o 
   7  13   1      873.65      926.47     41.39 o 
   8  13   1      786.09      800.30     43.70 o 
   9  13   1      865.66      832.49     49.09 o 
  10  13   1     1285.80     1347.35     86.19 o 
  11  13   1     1943.97     2085.42     83.64 o 
  12  13   1      469.77      343.94     46.52 o 
 -13  14   1      451.83      356.95     49.55 o 
 -12  14   1       29.67        3.57     48.96 o 
 -11  14   1      971.83      910.49     71.22 o 
 -10  14   1       62.83       36.81     43.00 o 
  -9  14   1      124.39       76.69     40.69 o 
  -8  14   1      487.52      479.53     45.48 o 
  -7  14   1      518.44      431.20     42.11 o 
  -6  14   1        7.92        6.59     32.12 o 
  -5  14   1      524.86      450.24     31.69 o 
  -4  14   1      110.66       18.36     31.50 o 
  -3  14   1      542.38      525.66     32.03 o 
  -2  14   1     2524.03     2466.90     87.88 o 
  -1  14   1     1145.88     1021.50     41.51 o 
   0  14   1       37.33       36.99     33.39 o 
   1  14   1     1121.54      977.11     40.76 o 
   2  14   1     2506.75     2489.03     76.50 o 
   3  14   1      577.87      572.90     34.16 o 
   4  14   1      118.97       90.36     27.96 o 
   5  14   1      483.54      459.50     35.73 o 
   6  14   1        7.23       -0.83     34.19 o 
   7  14   1      504.11      450.95     45.15 o 
   8  14   1      483.84      515.46     41.52 o 
   9  14   1       97.57      103.55     41.99 o 
  10  14   1       63.09      124.06     47.60 o 
  11  14   1      991.49      869.89     58.29 o 
  12  14   1       28.88       37.65     60.06 o 
  13  14   1      418.55      327.57     51.94 o 
 -14  15   1       22.68       64.25     57.37 o 
 -13  15   1       75.28       78.17     56.11 o 
 -12  15   1      168.42      130.79     49.33 o 
 -11  15   1       81.87       85.63     45.93 o 
 -10  15   1      312.51      266.30     48.23 o 
  -9  15   1      411.38      354.72     48.62 o 
  -8  15   1      563.14      630.54     46.32 o 
  -7  15   1      346.50      282.42     40.40 o 
  -6  15   1      512.53      443.25     37.13 o 
  -5  15   1      181.11      142.54     32.75 o 
  -4  15   1     1529.96     1355.41     54.11 o 
  -3  15   1     1435.90     1257.24     51.01 o 
  -2  15   1       94.11      118.67     32.24 o 
  -1  15   1      230.05      228.29     38.02 o 
   0  15   1        3.16       22.45     32.90 o 
   1  15   1      236.24      196.65     29.33 o 
   2  15   1      105.05      136.01     29.71 o 
   3  15   1     1453.98     1394.46     57.54 o 
   4  15   1     1488.72     1317.53     62.08 o 
   5  15   1      159.94      110.87     33.04 o 
   6  15   1      486.40      359.36     37.24 o 
   7  15   1      355.07      337.70     38.56 o 
   8  15   1      580.08      598.62     44.72 o 
   9  15   1      427.98      418.62     42.09 o 
  10  15   1      317.33      139.72     43.43 o 
  11  15   1       77.36       41.69     47.45 o 
  12  15   1      148.82       59.66     56.02 o 
  13  15   1       77.34       49.31     48.29 o 
  14  15   1       27.59      110.62     50.48 o 
 -15  16   1      215.12      193.23     69.54 o 
 -14  16   1       78.14       71.98     60.29 o 
 -13  16   1     2002.52     1961.94     88.54 o 
 -12  16   1        5.60       22.59     71.76 o 
 -11  16   1      474.58      311.53     60.15 o 
 -10  16   1      109.90       73.30     53.74 o 
  -9  16   1      117.04       91.74     46.83 o 
  -8  16   1       84.59       31.08     43.51 o 
  -7  16   1       28.71       35.04     52.99 o 
  -6  16   1      588.04      477.19     48.64 o 
  -5  16   1      114.40       36.66     36.91 o 
  -4  16   1      289.03      186.56     35.47 o 
  -3  16   1      964.46      866.21     42.19 o 
  -2  16   1      663.03      709.66     38.94 o 
  -1  16   1       42.65       30.51     51.40 o 
   0  16   1       77.51       98.62     34.32 o 
   1  16   1       51.42       53.51     41.01 o 
   2  16   1      668.65      643.50     38.37 o 
   3  16   1      998.25      895.84     45.67 o 
   4  16   1      297.59      268.65     35.80 o 
   5  16   1      126.52       71.14     41.69 o 
   6  16   1      568.56      545.72     49.04 o 
   7  16   1       41.01       27.01     51.22 o 
   8  16   1       84.47       72.62     39.74 o 
   9  16   1      121.21      167.97     42.40 o 
  10  16   1      111.94       88.44     46.61 o 
  11  16   1      466.74      391.56     49.11 o 
  12  16   1        5.57       73.64     60.06 o 
  13  16   1     1960.02     1795.89    110.30 o 
  14  16   1       76.57       90.00     56.58 o 
  15  16   1      187.54      199.17     64.49 o 
 -16  17   1       69.74      217.91    113.98 o 
 -15  17   1      192.32      238.47     72.87 o 
 -14  17   1       39.95       55.05     73.17 o 
 -13  17   1     1613.92     1526.17     88.22 o 
 -12  17   1       32.95       91.49     75.67 o 
 -11  17   1      432.91      372.67     52.39 o 
 -10  17   1     1514.29     1378.91     70.21 o 
  -9  17   1       67.02       71.07     48.12 o 
  -8  17   1      804.95      799.25     52.43 o 
  -7  17   1      326.88      263.50     45.24 o 
  -6  17   1      112.13      105.94     44.48 o 
  -5  17   1      890.56      846.69     49.70 o 
  -4  17   1      837.61      665.38     49.54 o 
  -3  17   1      614.71      603.21     49.24 o 
  -2  17   1     1059.20     1070.03     55.22 o 
  -1  17   1       18.39      -20.20     55.60 o 
   0  17   1      209.02      167.72     34.35 o 
   1  17   1       17.62      -31.37     45.64 o 
   2  17   1     1175.74     1105.77     50.42 o 
   3  17   1      645.28      656.68     42.76 o 
   4  17   1      832.02      787.29     60.36 o 
   5  17   1      837.58      788.97     50.66 o 
   6  17   1      112.79       66.26     43.77 o 
   7  17   1      298.87      199.17     42.31 o 
   8  17   1      814.22      824.12     54.40 o 
   9  17   1       73.95       74.58     54.73 o 
  10  17   1     1588.78     1668.88     99.05 o 
  11  17   1      430.05      452.33     51.31 o 
  12  17   1       35.39       60.98     51.48 o 
  13  17   1     1588.31     1532.07     73.03 o 
  14  17   1       38.23       71.71     60.01 o 
  15  17   1      197.05       82.44     71.16 o 
  16  17   1       71.90       58.44     69.89 o 
 -17  18   1       21.82      -16.57    118.60 o 
 -16  18   1       58.91      -63.00     86.37 o 
 -15  18   1      104.14       94.41    121.93 o 
 -14  18   1       17.74      123.28     78.50 o 
 -13  18   1       33.09      148.71     76.55 o 
 -12  18   1      131.59      185.68     63.19 o 
 -11  18   1      133.57      103.25     62.19 o 
 -10  18   1      205.97      189.40     55.82 o 
  -9  18   1     1064.51     1012.56     63.11 o 
  -8  18   1      331.06      304.87     48.79 o 
  -7  18   1      756.28      662.14     57.91 o 
  -6  18   1      336.94      319.74     46.00 o 
  -5  18   1      106.37       58.19     42.46 o 
  -4  18   1      211.19      105.30     42.06 o 
  -3  18   1      846.50      829.98     48.57 o 
  -2  18   1      549.76      546.07     57.89 o 
  -1  18   1      858.11      872.64     49.09 o 
   0  18   1      117.35       48.57     35.48 o 
   1  18   1      836.11      837.00     51.28 o 
   2  18   1      557.24      550.22     43.57 o 
   3  18   1      833.11      849.67     52.86 o 
   4  18   1      195.54      133.24     41.13 o 
   5  18   1       91.73       23.79     44.77 o 
   6  18   1      330.28      310.39     46.46 o 
   7  18   1      782.58      636.83     54.14 o 
   8  18   1      346.81      354.34     46.81 o 
   9  18   1     1086.73     1043.20     75.83 o 
  10  18   1      206.33      143.36     58.76 o 
  11  18   1      121.77      193.04     73.45 o 
  12  18   1      132.21      124.94     55.34 o 
  13  18   1       30.29      152.93     61.39 o 
  14  18   1       17.03      123.21     59.02 o 
  15  18   1      110.15      245.41     75.90 o 
  16  18   1       60.23       49.45    103.97 o 
  17  18   1       32.70      123.76    115.99 o 
 -18  19   1       13.69      190.74    206.02 o 
 -17  19   1       11.67      -27.68    128.34 o 
 -16  19   1      876.31      817.45    104.47 o 
 -15  19   1      299.83      213.97     92.10 o 
 -14  19   1      306.23      247.41     70.54 o 
 -13  19   1      943.68     1060.14     78.00 o 
 -12  19   1      154.99      260.27     92.35 o 
 -11  19   1      184.23       90.49     64.29 o 
 -10  19   1       53.22       64.04     55.31 o 
  -9  19   1      697.67      589.10     65.00 o 
  -8  19   1       59.78      100.96     63.92 o 
  -7  19   1      578.19      645.10     63.51 o 
  -6  19   1      166.67      137.22     51.06 o 
  -5  19   1      504.99      346.53     57.57 o 
  -4  19   1      161.47      122.57     44.81 o 
  -3  19   1      456.10      458.40     45.13 o 
  -2  19   1        4.81       82.68     56.15 o 
  -1  19   1      767.77      770.38     51.01 o 
   0  19   1     1732.53     1749.51     75.51 o 
   1  19   1      783.98      831.12     70.39 o 
   2  19   1        3.31        1.05     44.47 o 
   3  19   1      507.88      547.98     45.26 o 
   4  19   1      117.77       94.02     49.20 o 
   5  19   1      542.96      407.80     48.73 o 
   6  19   1      179.19       99.05     56.61 o 
   7  19   1      626.09      617.31     54.19 o 
   8  19   1       59.56        7.79     68.76 o 
   9  19   1      656.97      602.36     76.53 o 
  10  19   1       45.42      101.48     73.09 o 
  11  19   1      168.32      150.61     54.16 o 
  12  19   1      168.00      222.38     56.88 o 
  13  19   1      954.41      946.05     77.69 o 
  14  19   1      303.30      257.24     77.90 o 
  15  19   1      288.95      168.98     75.71 o 
  16  19   1      816.68      921.08     89.50 o 
  17  19   1       11.81       88.39     92.17 o 
  18  19   1       17.06      117.99    105.85 o 
 -18  20   1       10.01      107.12    175.71 o 
 -17  20   1       90.34      145.25    110.33 o 
 -16  20   1      124.09      151.28     97.16 o 
 -15  20   1      596.12      896.65    113.62 o 
 -14  20   1      243.16      368.82     82.57 o 
 -13  20   1      350.06      397.39     73.26 o 
 -12  20   1       26.22      174.44     73.05 o 
 -11  20   1      201.63      215.79     68.57 o 
 -10  20   1       91.77      141.58     63.08 o 
  -9  20   1      828.30      816.26     83.41 o 
  -8  20   1        0.50       59.44     66.50 o 
  -7  20   1      391.39      362.79     56.22 o 
  -6  20   1       13.63      -10.74     65.79 o 
  -5  20   1     2574.87     2447.13     99.00 o 
  -4  20   1      155.72      157.69     47.83 o 
  -3  20   1      915.69      694.76     54.97 o 
  -2  20   1      152.44       84.40     56.61 o 
  -1  20   1      184.33      101.99     48.10 o 
   0  20   1       85.88       34.09     66.42 o 
   1  20   1      176.02      146.07     45.57 o 
   2  20   1      139.80      202.76     46.26 o 
   3  20   1      932.87      741.12     52.51 o 
   4  20   1      150.12       82.06     49.79 o 
   5  20   1     2616.46     2442.10     93.83 o 
   6  20   1       17.45       26.17     64.29 o 
   7  20   1      395.33      250.79     54.23 o 
   8  20   1        0.67       10.84     84.30 o 
   9  20   1      799.79      722.03     68.87 o 
  10  20   1      100.02      153.08     69.95 o 
  11  20   1      201.44      207.87     58.88 o 
  12  20   1       25.27      101.98     69.72 o 
  13  20   1      364.32      310.00     70.49 o 
  14  20   1      237.44      237.04     88.36 o 
  15  20   1      572.38      641.31     89.50 o 
  16  20   1      125.25      161.52     91.28 o 
  17  20   1       94.98      191.06    115.57 o 
  18  20   1        9.93       92.90    112.37 o 
 -17  21   1       84.22      225.09    111.34 o 
 -16  21   1       54.05      202.44     99.52 o 
 -15  21   1      115.24       26.02    108.63 o 
 -14  21   1      163.14      223.18     76.99 o 
 -13  21   1       26.16       22.26     81.31 o 
 -12  21   1       27.53      121.73     70.41 o 
 -11  21   1       37.05       31.19     77.95 o 
 -10  21   1      365.33      309.83     70.21 o 
  -9  21   1      634.18      622.87     67.82 o 
  -8  21   1        9.63        8.88     74.99 o 
  -7  21   1      141.88      108.09     72.29 o 
  -6  21   1      757.87      789.12     70.56 o 
  -5  21   1      585.86      560.76     63.40 o 
  -4  21   1      141.85       40.82     61.67 o 
  -3  21   1      305.84      253.67     63.55 o 
  -2  21   1      314.66      259.80     61.35 o 
  -1  21   1       63.97       54.75     56.28 o 
   0  21   1      270.91      171.48     48.74 o 
   1  21   1       66.23        5.94     54.79 o 
   2  21   1      294.96      241.81     50.80 o 
   3  21   1      350.97      430.93     52.09 o 
   4  21   1      146.80      149.62     53.78 o 
   5  21   1      555.74      479.68     57.08 o 
   6  21   1      754.54      756.97     61.45 o 
   7  21   1      120.75       55.27     61.79 o 
   8  21   1       12.87       12.78     73.87 o 
   9  21   1      663.97      651.35     68.49 o 
  10  21   1      374.22      342.92     68.11 o 
  11  21   1       45.71      126.28     72.59 o 
  12  21   1       31.89      173.94     87.36 o 
  13  21   1       23.12       90.14     77.45 o 
  14  21   1      187.96      446.40    119.48 o 
  15  21   1      120.16      218.89     84.62 o 
  16  21   1       52.81      226.87    107.56 o 
  17  21   1       82.36      179.89    144.23 o 
 -15  22   1      102.76      338.33    124.69 o 
 -14  22   1       16.78       65.82    102.23 o 
 -13  22   1      288.46      408.21     99.77 o 
 -12  22   1        5.30        8.59     81.37 o 
 -11  22   1       50.13      118.89     76.86 o 
 -10  22   1       87.01      166.15     82.39 o 
  -9  22   1       21.65       89.87     81.20 o 
  -8  22   1       83.20       83.74     87.67 o 
  -7  22   1      131.11      110.09     66.36 o 
  -6  22   1       39.40       92.83     81.96 o 
  -5  22   1      345.54      373.09     59.90 o 
  -4  22   1       34.28       54.24     79.47 o 
  -3  22   1     1033.37     1044.10     69.15 o 
  -2  22   1      465.69      376.99     62.03 o 
  -1  22   1      947.02      982.45     67.22 o 
   0  22   1       96.17       74.14     63.31 o 
   1  22   1      936.34      928.73     67.84 o 
   2  22   1      451.11      461.48     58.19 o 
   3  22   1     1052.06     1015.54     65.29 o 
   4  22   1       38.50      -11.25     69.76 o 
   5  22   1      326.90      247.88     59.51 o 
   6  22   1       36.99       53.90     62.68 o 
   7  22   1      133.04      102.83     70.11 o 
   8  22   1       74.02      148.03     86.26 o 
   9  22   1       19.21       24.10     75.64 o 
  10  22   1       85.46      213.19     79.53 o 
  11  22   1       46.12      125.51     78.14 o 
  12  22   1        4.55      160.90     81.17 o 
  13  22   1      313.55      586.98     78.16 o 
  14  22   1       15.84      182.83     97.38 o 
  15  22   1      114.32      259.99    109.50 o 
 -14  23   1      143.50      439.04    109.24 o 
 -13  23   1       87.25      300.82    115.50 o 
 -12  23   1      320.79      559.27     94.08 o 
 -11  23   1       48.78      106.46     92.27 o 
 -10  23   1       78.99      101.42     82.19 o 
  -9  23   1      103.37       94.87     85.31 o 
  -8  23   1      105.40       66.50     71.00 o 
  -7  23   1       50.79      -32.29     92.03 o 
  -6  23   1      150.28      100.03     72.00 o 
  -5  23   1      477.20      376.11     70.81 o 
  -4  23   1      541.64      452.40     66.78 o 
  -3  23   1       34.25       11.76     74.92 o 
  -2  23   1      158.57      150.67     64.15 o 
  -1  23   1      236.41      110.03     62.39 o 
   0  23   1      323.14      291.38     60.86 o 
   1  23   1      250.10      217.01     62.82 o 
   2  23   1      165.45      158.39     72.78 o 
   3  23   1       24.72      107.60     92.52 o 
   4  23   1      559.33      399.85     69.80 o 
   5  23   1      435.56      335.22     69.77 o 
   6  23   1      141.48       90.67     72.33 o 
   7  23   1       67.36       25.66     75.83 o 
   8  23   1      116.63      135.82     77.35 o 
   9  23   1       92.68      196.73     70.41 o 
  10  23   1       71.29      110.78     80.45 o 
  11  23   1       48.84      142.37     74.15 o 
  12  23   1      322.52      352.40    130.81 o 
  13  23   1       96.56      182.86    113.24 o 
  14  23   1      156.16      346.37     92.69 o 
 -12  24   1       31.71      163.42    110.39 o 
 -11  24   1      277.76      449.70    127.11 o 
 -10  24   1       43.43      176.27     90.16 o 
  -9  24   1       53.84       75.60     84.45 o 
  -8  24   1      147.39      165.41     77.34 o 
  -7  24   1        8.08       21.90     93.94 o 
  -6  24   1      271.10      273.52     77.22 o 
  -5  24   1       98.75       43.73     99.94 o 
  -4  24   1      104.69       37.93     79.84 o 
  -3  24   1       65.23        8.50     73.66 o 
  -2  24   1       21.50       59.25     85.69 o 
  -1  24   1       53.13       -3.85     87.94 o 
   0  24   1     1043.35     1134.84    126.38 o 
   1  24   1       52.47        7.35     78.84 o 
   2  24   1       28.52      139.11     98.03 o 
   3  24   1       66.84       94.41     74.40 o 
   4  24   1      102.33      172.09     82.74 o 
   5  24   1       95.24       62.20     75.65 o 
   6  24   1      288.81      193.90     83.40 o 
   7  24   1        6.62       17.36     85.84 o 
   8  24   1      154.40      181.16     73.18 o 
   9  24   1       49.92       57.42    100.45 o 
  10  24   1       37.02      234.23     83.54 o 
  11  24   1      280.03      456.19     96.57 o 
  12  24   1       33.36      276.90    159.25 o 
 -10  25   1      101.40      237.77     92.61 o 
  -9  25   1      135.85      226.44     89.91 o 
  -8  25   1        0.65       51.79     93.25 o 
  -7  25   1        1.57       67.77     83.54 o 
  -6  25   1      108.79      106.43     82.64 o 
  -5  25   1      356.50      314.51     80.62 o 
  -4  25   1       51.41      123.85     94.62 o 
  -3  25   1       76.46       98.31     83.78 o 
  -2  25   1      224.40      129.70     83.41 o 
  -1  25   1      161.31      198.24     91.58 o 
   0  25   1        0.05      -23.41     81.63 o 
   1  25   1      139.42       98.21     83.73 o 
   2  25   1      205.10      173.02     77.54 o 
   3  25   1       96.83      112.14     78.09 o 
   4  25   1       48.79       88.83     80.15 o 
   5  25   1      385.88      350.49     82.08 o 
   6  25   1       94.66      119.28     82.16 o 
   7  25   1        0.02      107.42     86.36 o 
   8  25   1        0.82      215.22    103.62 o 
   9  25   1      133.51      254.62     91.49 o 
  10  25   1      112.74      264.32     86.28 o 
  -7  26   1      142.19      169.91     91.79 o 
  -6  26   1      327.49      366.93    111.30 o 
  -5  26   1      188.19      295.06    155.86 o 
  -4  26   1       90.27      187.90    115.46 o 
  -3  26   1        3.43      155.02     91.76 o 
  -2  26   1      140.04      113.56     90.00 o 
  -1  26   1      146.82      253.17     97.13 o 
   0  26   1        1.48      124.73     95.93 o 
   1  26   1      150.35       56.22     95.24 o 
   2  26   1      131.92      222.43     88.30 o 
   3  26   1        2.84      106.06    100.11 o 
   4  26   1       82.02      216.08     86.06 o 
   5  26   1      181.91      156.36     88.99 o 
   6  26   1      339.00      513.59    103.80 o 
   7  26   1      133.65      187.81     98.07 o 
  -3  27   1       93.67       87.20    238.59 o 
  -2  27   1       37.55       72.63    111.83 o 
  -1  27   1      183.75      250.92    106.73 o 
   0  27   1      371.71      240.20    103.37 o 
   1  27   1      184.52      238.66    102.76 o 
   2  27   1       35.86      324.60    133.57 o 
   0   0   2      129.31      297.29     26.38 o 
  -1   1   2     7108.96     8342.12    158.23 o 
   0   1   2    22178.51    20732.11    238.03 o 
   1   1   2     6537.40     7816.42    115.03 o 
  -1   2   2     4550.92     4391.04     64.22 o 
   0   2   2    96469.13   101189.84   1075.04 o 
   1   2   2     3780.49     3582.69     43.99 o 
   2   2   2     2532.82     2496.12     51.48 o 
  -3   3   2    39558.98    38235.02    613.63 o 
  -2   3   2    30066.79    29088.58    345.60 o 
  -1   3   2    64664.29    64184.89    751.64 o 
   0   3   2   133891.30   130400.51   1435.95 o 
   1   3   2    65201.36    65450.41    655.94 o 
   2   3   2    31367.21    30204.75    286.36 o 
   3   3   2    39511.45    37777.13    568.60 o 
  -4   4   2   284836.50   287034.19   4421.61 o 
  -2   4   2   251738.17   251233.66   2780.28 o 
  -1   4   2   140913.44   138943.61   1497.90 o 
   0   4   2    92506.17    90489.27    949.46 o 
   1   4   2   134734.36   135527.52   1368.61 o 
   2   4   2   259365.61   260329.48   2445.32 o 
   3   4   2     1079.80     1055.47     35.89 o 
   4   4   2   283958.34   281436.75   4130.34 o 
  -5   5   2     3458.50     3686.53    126.37 o 
  -4   5   2    27960.43    28594.91    332.39 o 
  -3   5   2    22576.92    22434.15    353.45 o 
  -2   5   2    62194.61    61493.59    676.06 o 
  -1   5   2    75200.63    73857.25    815.15 o 
   0   5   2     1058.00     1221.42     63.32 o 
   1   5   2    74570.57    74546.11    737.53 o 
   2   5   2    61155.95    61059.96    611.69 o 
   3   5   2    22084.12    22039.58    224.53 o 
   4   5   2    28105.27    28079.52    307.39 o 
   5   5   2     3979.60     3632.92     84.15 o 
  -6   6   2    38827.39    39520.85    824.47 o 
  -5   6   2     4748.30     4644.81     85.03 o 
  -4   6   2   163827.30   161208.34   1730.06 o 
  -3   6   2     5651.23     5786.94     82.49 o 
  -2   6   2    30983.10    29033.92    337.51 o 
  -1   6   2    34842.95    34482.51    368.99 o 
   0   6   2    72017.73    69633.66    703.03 o 
   1   6   2    37320.15    37264.18    383.52 o 
   2   6   2    31725.49    29974.19    319.30 o 
   3   6   2     5201.84     5310.23     77.17 o 
   4   6   2   164577.25   162906.56   1651.70 o 
   5   6   2     5251.43     5095.84     80.21 o 
   6   6   2    39530.56    39906.48    606.92 o 
  -7   7   2    11248.58    11137.76    222.08 o 
  -6   7   2    15355.67    15175.42    195.39 o 
  -5   7   2     7356.74     7532.52    104.63 o 
  -4   7   2    32078.11    32458.09    372.13 o 
  -3   7   2       81.99       47.11     15.93 o 
  -2   7   2     2190.66     2098.24     66.63 o 
  -1   7   2     4970.55     5054.47     72.73 o 
   0   7   2    21760.39    20439.44    287.78 o 
   1   7   2     5654.50     5834.65     80.20 o 
   2   7   2     1648.17     1676.89    101.30 o 
   3   7   2       13.84       35.35     15.70 o 
   4   7   2    29419.68    30108.34    322.16 o 
   5   7   2     6446.48     6696.50    138.21 o 
   6   7   2    16860.54    16700.43    196.15 o 
   7   7   2    10958.98    10883.13    199.99 o 
  -8   8   2    71584.36    78098.76   1231.95 o 
  -7   8   2    20742.25    20475.53    252.74 o 
  -6   8   2   103781.18   103340.40   1110.97 o 
  -5   8   2    17156.01    16829.73    200.42 o 
  -4   8   2     8614.79     8037.13    115.10 o 
  -3   8   2     9800.02     9409.23    134.38 o 
  -2   8   2    57777.82    54233.80    579.30 o 
  -1   8   2    30351.49    31034.91    321.99 o 
   0   8   2   116141.48   113872.89   1140.93 o 
   1   8   2    29695.19    29973.19    331.35 o 
   2   8   2    58795.23    55129.13    578.48 o 
   3   8   2    11556.01    11280.22    122.40 o 
   4   8   2     9109.95     8688.10    107.58 o 
   5   8   2    17668.37    17425.54    209.66 o 
   6   8   2   102305.30   102069.85   1107.86 o 
   7   8   2    21142.06    21040.48    251.30 o 
   8   8   2    69747.94    75177.57   1143.24 o 
  -9   9   2     4270.69     4756.87    139.78 o 
  -8   9   2    21175.42    22429.71    280.66 o 
  -7   9   2     1437.27     1389.30     74.87 o 
  -6   9   2    34747.01    34836.24    395.55 o 
  -5   9   2     8280.38     7525.60    134.23 o 
  -4   9   2     8826.78     9065.92    149.11 o 
  -3   9   2     4830.96     4634.53     91.02 o 
  -2   9   2    19687.94    18435.42    208.04 o 
  -1   9   2    10437.07    10739.45    127.90 o 
   0   9   2       87.01       45.99     25.05 o 
   1   9   2     9738.53    10166.54    130.63 o 
   2   9   2    20150.73    19021.03    215.42 o 
   3   9   2     4886.08     4486.63     69.39 o 
   4   9   2     9629.75     9939.93    123.21 o 
   5   9   2     8558.15     7997.29    108.50 o 
   6   9   2    32498.51    32871.89    387.60 o 
   7   9   2     1766.71     1682.74     67.85 o 
   8   9   2    22570.10    24080.45    282.09 o 
   9   9   2     3878.78     4107.48    126.82 o 
 -10  10   2    18057.79    17315.83    307.98 o 
  -9  10   2     8340.05     7423.23    120.38 o 
  -8  10   2    49510.91    47358.89    527.44 o 
  -7  10   2     5341.25     5231.22     96.45 o 
  -6  10   2     8681.90     8360.27    131.06 o 
  -5  10   2    14140.47    14167.00    181.34 o 
  -4  10   2    76508.60    73046.66    822.91 o 
  -3  10   2    42262.25    43287.60    452.11 o 
  -2  10   2     6054.03     5725.28     92.99 o 
  -1  10   2     2122.19     2096.41     57.20 o 
   0  10   2   134813.73   132445.00   1373.32 o 
   1  10   2     2467.03     2532.32     58.06 o 
   2  10   2     5883.82     5529.91     91.38 o 
   3  10   2    42022.43    42817.87    465.96 o 
   4  10   2    77186.90    74800.51    746.14 o 
   5  10   2    13029.14    13390.28    165.00 o 
   6  10   2     9748.97     9713.95    124.59 o 
   7  10   2     4429.41     4485.01     89.63 o 
   8  10   2    48000.32    45596.87    523.77 o 
   9  10   2     8120.99     7343.58    118.21 o 
  10  10   2    18203.25    17779.87    334.79 o 
 -11  11   2     4444.00     4301.08    215.49 o 
 -10  11   2     4492.26     4501.66    102.88 o 
  -9  11   2     1791.20     1473.37     65.48 o 
  -8  11   2    11108.24    11291.03    156.66 o 
  -7  11   2     1180.62      999.74     44.86 o 
  -6  11   2     2016.93     1846.17     92.71 o 
  -5  11   2    15286.08    15150.55    209.43 o 
  -4  11   2    15151.32    14766.47    178.77 o 
  -3  11   2    11914.57    11801.09    149.96 o 
  -2  11   2     6801.91     6853.67    102.60 o 
  -1  11   2     8816.18     9088.07    119.94 o 
   0  11   2    19081.40    19259.51    262.01 o 
   1  11   2     8727.55     9105.26    123.84 o 
   2  11   2     7825.04     7927.21    107.99 o 
   3  11   2    12270.21    12372.99    154.81 o 
   4  11   2    15229.49    15018.60    185.34 o 
   5  11   2    15440.67    15446.79    182.62 o 
   6  11   2     2368.61     2118.47     59.10 o 
   7  11   2     1037.92      924.37     49.88 o 
   8  11   2    10309.51    10430.19    154.53 o 
   9  11   2     2061.66     1747.17     73.58 o 
  10  11   2     4990.82     4967.56    102.53 o 
  11  11   2     4222.15     4321.90    160.96 o 
 -12  12   2     9456.52     9876.92    233.80 o 
 -11  12   2     8937.80     9113.53    154.18 o 
 -10  12   2    43266.39    44497.20    566.86 o 
  -9  12   2     1321.63     1190.25     60.16 o 
  -8  12   2     5118.59     5132.95    114.27 o 
  -7  12   2     4813.84     4303.92     96.46 o 
  -6  12   2    51929.20    51093.32    697.64 o 
  -5  12   2     8696.99     8457.76    128.93 o 
  -4  12   2    21942.22    22615.87    253.58 o 
  -3  12   2    11040.01    10837.77    139.95 o 
  -2  12   2    49395.25    46353.18    491.75 o 
  -1  12   2     6629.60     6259.14     99.45 o 
   0  12   2    14102.12    14364.23    177.93 o 
   1  12   2     7319.66     6978.39    101.91 o 
   2  12   2    49970.77    47289.25    508.74 o 
   3  12   2    10984.52    10930.03    164.42 o 
   4  12   2    21248.19    22111.74    260.36 o 
   5  12   2     9034.04     8869.34    120.69 o 
   6  12   2    50731.41    50220.11    524.87 o 
   7  12   2     4784.76     4359.84     99.08 o 
   8  12   2     5758.73     5778.28    100.92 o 
   9  12   2     1201.24     1013.68     54.83 o 
  10  12   2    43647.43    44751.34    536.68 o 
  11  12   2     8954.64     9040.86    152.52 o 
  12  12   2     9543.94     9835.00    229.41 o 
 -13  13   2     2152.96     2636.32    188.79 o 
 -12  13   2     5773.61     5839.98    169.09 o 
 -11  13   2      959.90      903.55     58.70 o 
 -10  13   2     9665.20    10131.29    163.40 o 
  -9  13   2     8243.75     8769.94    175.39 o 
  -8  13   2     3378.72     3786.89    107.67 o 
  -7  13   2     3544.91     3515.97     88.80 o 
  -6  13   2    12783.21    13099.42    177.97 o 
  -5  13   2     6394.16     6719.07    121.58 o 
  -4  13   2     8873.30     8781.45    185.26 o 
  -3  13   2      944.86      840.84     37.87 o 
  -2  13   2    11693.48    11428.71    149.51 o 
  -1  13   2     3194.79     2996.47     64.99 o 
   0  13   2     9679.24    10937.53    184.02 o 
   1  13   2     2977.44     2758.74     72.55 o 
   2  13   2    11264.60    10833.04    146.81 o 
   3  13   2     1006.79      930.99     40.11 o 
   4  13   2     8428.42     8512.62    173.13 o 
   5  13   2     6188.91     6563.09    107.05 o 
   6  13   2    12173.58    12591.23    162.99 o 
   7  13   2     3817.48     3965.66     81.06 o 
   8  13   2     3899.65     4173.76     85.61 o 
   9  13   2     8659.57     8968.03    138.15 o 
  10  13   2     9012.17     9311.27    158.77 o 
  11  13   2      958.07      912.03     58.42 o 
  12  13   2     6174.79     6345.55    126.18 o 
  13  13   2     2213.53     2499.23    148.59 o 
 -14  14   2    11040.72    11046.46    258.29 o 
 -13  14   2     2622.78     2949.08    142.76 o 
 -12  14   2    13740.87    14371.83    216.71 o 
 -11  14   2     1771.74     1545.13     73.30 o 
 -10  14   2     3600.18     3629.45    111.08 o 
  -9  14   2     7792.98     8106.41    152.93 o 
  -8  14   2    47911.39    49077.63    620.54 o 
  -7  14   2     6596.89     6631.75    129.94 o 
  -6  14   2    12779.56    12678.16    173.60 o 
  -5  14   2     1500.86     1302.18     62.34 o 
  -4  14   2    72923.55    72327.87    749.94 o 
  -3  14   2     6782.00     6406.95    102.30 o 
  -2  14   2    10016.80     9729.60    133.77 o 
  -1  14   2    13744.03    13174.64    166.43 o 
   0  14   2    65497.75    62708.68    673.84 o 
   1  14   2    12798.98    12090.67    163.90 o 
   2  14   2     9468.60     9077.76    131.68 o 
   3  14   2     7077.20     6891.14    106.07 o 
   4  14   2    73874.04    72593.78    802.19 o 
   5  14   2     1439.41     1281.41     71.39 o 
   6  14   2    12991.87    13050.67    173.77 o 
   7  14   2     6112.62     6203.10    105.66 o 
   8  14   2    47521.46    48637.04    533.17 o 
   9  14   2     7842.02     8127.83    132.67 o 
  10  14   2     3946.74     4119.62     94.70 o 
  11  14   2     1681.33     1389.36     72.61 o 
  12  14   2    13360.88    13962.49    215.70 o 
  13  14   2     2954.08     2862.28    110.52 o 
  14  14   2    10186.39    10437.50    253.04 o 
 -15  15   2     1275.92     1316.69    127.73 o 
 -14  15   2     3049.85     3353.30    177.05 o 
 -13  15   2     3295.80     3559.75    113.66 o 
 -12  15   2     8906.70     9121.80    162.23 o 
 -11  15   2     3497.81     3912.99    114.52 o 
 -10  15   2     1301.75     1379.23     91.42 o 
  -9  15   2     2673.20     2637.06     96.75 o 
  -8  15   2     5820.12     5582.99    153.92 o 
  -7  15   2     2536.06     2537.39    144.83 o 
  -6  15   2     1746.27     1759.45    136.73 o 
  -5  15   2      713.42      670.52     40.82 o 
  -4  15   2     2900.03     2793.70    171.10 o 
  -3  15   2     3543.61     3806.74     78.68 o 
  -2  15   2      923.64     1073.04     72.79 o 
  -1  15   2     5892.58     5949.05    100.55 o 
   0  15   2    18668.53    18955.29    231.74 o 
   1  15   2     6170.87     6137.18    101.10 o 
   2  15   2      926.27     1052.27     73.65 o 
   3  15   2     3750.74     3873.52     85.80 o 
   4  15   2     2581.42     2797.87    139.63 o 
   5  15   2      736.23      599.18     44.01 o 
   6  15   2     1876.85     1946.88     80.41 o 
   7  15   2     2589.20     2665.04     88.90 o 
   8  15   2     5796.86     5672.62    107.79 o 
   9  15   2     2817.50     2857.59     94.67 o 
  10  15   2     1436.82     1476.75     63.81 o 
  11  15   2     3443.75     3785.93     96.84 o 
  12  15   2     8584.10     8716.27    161.02 o 
  13  15   2     3176.88     3382.54    103.69 o 
  14  15   2     3323.46     3648.86    107.39 o 
  15  15   2     1081.47     1127.28    125.64 o 
 -16  16   2     2807.51     3563.55    189.52 o 
 -15  16   2     1487.77     1568.96    114.21 o 
 -14  16   2    17040.20    19352.44    299.81 o 
 -13  16   2      942.99      831.38     84.85 o 
 -12  16   2     4575.38     5050.81    139.46 o 
 -11  16   2     2939.60     2985.64    236.03 o 
 -10  16   2    20190.69    20959.78    303.13 o 
  -9  16   2     4209.26     4275.86    105.52 o 
  -8  16   2     4954.02     4966.48    111.86 o 
  -7  16   2     9853.55     9977.91    159.06 o 
  -6  16   2    29518.33    29697.88    364.62 o 
  -5  16   2     6009.24     5813.18    107.51 o 
  -4  16   2     7509.73     7270.96    120.42 o 
  -3  16   2     3051.35     2916.96     74.31 o 
  -2  16   2    32207.54    31688.88    372.02 o 
  -1  16   2     3780.01     3460.37     82.74 o 
   0  16   2     6118.67     6168.34    109.09 o 
   1  16   2     4264.75     3928.15     83.97 o 
   2  16   2    33597.57    33331.04    388.24 o 
   3  16   2     2719.04     2695.11     78.19 o 
   4  16   2     7567.76     7325.65    124.44 o 
   5  16   2     6159.46     6122.32    112.31 o 
   6  16   2    28838.73    29732.44    363.04 o 
   7  16   2     9492.73     9784.54    156.45 o 
   8  16   2     5138.64     5190.89    109.08 o 
   9  16   2     4205.07     4349.49     99.02 o 
  10  16   2    19124.74    19823.40    267.49 o 
  11  16   2     3270.93     3212.59    103.26 o 
  12  16   2     4735.11     5315.53    114.64 o 
  13  16   2      719.58      745.43     66.00 o 
  14  16   2    17810.96    19873.37    317.34 o 
  15  16   2     1297.97     1361.65     99.37 o 
  16  16   2     3133.58     3647.84    214.79 o 
 -17  17   2      585.32      468.93    189.84 o 
 -16  17   2     1009.28     1041.33    114.85 o 
 -15  17   2      288.52      170.79     71.47 o 
 -14  17   2     3835.60     4377.54    148.88 o 
 -13  17   2     1655.24     1702.85    137.67 o 
 -12  17   2     1289.46     1182.59    118.45 o 
 -11  17   2     2813.54     2708.61    131.87 o 
 -10  17   2     7011.91     7265.98    145.29 o 
  -9  17   2     2215.52     2260.09    110.56 o 
  -8  17   2      460.04      456.74     78.87 o 
  -7  17   2      437.48      415.05     45.17 o 
  -6  17   2     2646.73     2619.30     85.08 o 
  -5  17   2      799.10      734.34     49.11 o 
  -4  17   2     1453.73     1760.38     87.90 o 
  -3  17   2     1852.78     1796.23     68.94 o 
  -2  17   2    11044.26    11311.86    160.81 o 
  -1  17   2     1907.48     1934.97     67.18 o 
   0  17   2      230.16      283.25     33.36 o 
   1  17   2     2018.60     2020.21     70.43 o 
   2  17   2    11195.36    11615.09    168.25 o 
   3  17   2     1881.44     1779.48     72.27 o 
   4  17   2     1556.75     1715.20     90.83 o 
   5  17   2      611.58      634.77     51.47 o 
   6  17   2     3129.89     3016.56     90.49 o 
   7  17   2      420.57      312.08     48.06 o 
   8  17   2      447.75      448.93     45.37 o 
   9  17   2     2184.44     2188.35     92.33 o 
  10  17   2     6441.93     6604.11    132.16 o 
  11  17   2     2910.28     2818.08     95.55 o 
  12  17   2     1342.13     1333.60     71.02 o 
  13  17   2     1519.93     1661.85    105.19 o 
  14  17   2     3469.45     3969.77    125.66 o 
  15  17   2      322.37      220.47     72.42 o 
  16  17   2     1075.53     1131.30     80.74 o 
  17  17   2      550.45      374.87    122.38 o 
 -18  18   2     2326.36     2609.89    263.70 o 
 -17  18   2     2717.80     3115.63    192.41 o 
 -16  18   2     8390.65     9850.68    324.39 o 
 -15  18   2      533.07      508.63     91.22 o 
 -14  18   2     1811.03     1705.11    117.04 o 
 -13  18   2     1897.62     1901.39    116.46 o 
 -12  18   2    13675.98    15224.15    268.84 o 
 -11  18   2       57.52      133.49     79.13 o 
 -10  18   2     4707.85     4846.84    123.88 o 
  -9  18   2     1787.71     1734.99     90.33 o 
  -8  18   2    16599.21    17006.39    257.23 o 
  -7  18   2     1193.98     1105.31     76.31 o 
  -6  18   2     4631.60     4594.28    112.55 o 
  -5  18   2     7534.70     7482.02    135.06 o 
  -4  18   2    30462.88    30876.33    395.00 o 
  -3  18   2     5418.31     5466.85    118.61 o 
  -2  18   2    10345.06    10614.46    160.62 o 
  -1  18   2     5118.19     4815.42     97.81 o 
   0  18   2    21997.88    21762.21    279.01 o 
   1  18   2     5150.90     4888.60    101.90 o 
   2  18   2     9851.48     9874.76    156.57 o 
   3  18   2     5972.92     5959.07    113.41 o 
   4  18   2    30431.44    31025.53    380.08 o 
   5  18   2     7756.57     7622.42    141.04 o 
   6  18   2     4609.63     4519.89    109.94 o 
   7  18   2     1239.94     1182.76     71.75 o 
   8  18   2    17435.48    17888.88    253.67 o 
   9  18   2     1859.40     1960.72     93.12 o 
  10  18   2     4709.53     4917.54    141.94 o 
  11  18   2       81.54       29.09     68.88 o 
  12  18   2    13737.23    15331.76    216.84 o 
  13  18   2     2164.85     2191.57     99.39 o 
  14  18   2     1957.41     1955.05    105.23 o 
  15  18   2      477.36      699.16     70.35 o 
  16  18   2     7916.59     9180.20    193.46 o 
  17  18   2     2720.37     3121.44    149.41 o 
  18  18   2     2047.87     2278.11    304.17 o 
 -19  19   2     1070.94     1127.77    191.96 o 
 -18  19   2      385.65      588.34    154.09 o 
 -17  19   2      153.95      272.20    114.90 o 
 -16  19   2     2075.97     2550.99    162.19 o 
 -15  19   2     1966.36     1954.93    142.21 o 
 -14  19   2      183.55      117.69     85.50 o 
 -13  19   2     1105.37     1222.78     90.56 o 
 -12  19   2     3093.52     3543.10    151.65 o 
 -11  19   2      196.73      203.81     72.32 o 
 -10  19   2     1884.12     2025.75    141.67 o 
  -9  19   2     2401.16     2411.73    108.30 o 
  -8  19   2     1887.67     1864.76    104.47 o 
  -7  19   2      670.62      563.65     60.84 o 
  -6  19   2     1024.67      886.74     66.11 o 
  -5  19   2     1671.39     1640.88    103.94 o 
  -4  19   2     2318.46     2756.75    135.38 o 
  -3  19   2     4516.42     4725.43    105.75 o 
  -2  19   2     3401.56     3548.29    118.12 o 
  -1  19   2      645.21      571.25     50.74 o 
   0  19   2     4865.29     5446.85    114.96 o 
   1  19   2      691.53      686.08     48.59 o 
   2  19   2     3108.70     3310.91     89.58 o 
   3  19   2     4366.98     4706.06    103.85 o 
   4  19   2     2731.26     3047.51     88.20 o 
   5  19   2     1828.00     1762.51     87.40 o 
   6  19   2     1071.45      970.14     59.69 o 
   7  19   2      619.30      645.62     55.06 o 
   8  19   2     1732.06     1803.27    128.98 o 
   9  19   2     2331.74     2272.00    100.78 o 
  10  19   2     1908.56     2173.96    107.71 o 
  11  19   2      156.93      152.64     58.92 o 
  12  19   2     3052.23     3437.87    105.23 o 
  13  19   2     1117.59     1164.84     78.78 o 
  14  19   2      186.11      193.95     66.53 o 
  15  19   2     2009.71     2125.24    142.28 o 
  16  19   2     2054.77     2433.71    147.01 o 
  17  19   2      155.41      233.09     82.22 o 
  18  19   2      476.49      516.08    101.54 o 
  19  19   2     1100.67     1185.20    158.45 o 
 -18  20   2     3944.87     5420.17    386.41 o 
 -17  20   2      237.16      309.32    116.04 o 
 -16  20   2      575.18      621.78    102.21 o 
 -15  20   2     1569.25     1804.34    114.34 o 
 -14  20   2     9308.81    10577.85    210.33 o 
 -13  20   2     1435.57     1457.09     95.37 o 
 -12  20   2      491.86      594.60     78.91 o 
 -11  20   2     2036.48     1923.98    142.41 o 
 -10  20   2     9792.22    10529.51    202.84 o 
  -9  20   2     1303.87     1170.91    111.92 o 
  -8  20   2     4641.52     4779.83    123.07 o 
  -7  20   2      847.44      754.77     65.09 o 
  -6  20   2    14326.39    14928.25    244.45 o 
  -5  20   2     3284.87     3569.26    108.73 o 
  -4  20   2     4563.42     4489.39    118.99 o 
  -3  20   2     5443.04     5156.35    144.99 o 
  -2  20   2     7477.29     7480.69    193.95 o 
  -1  20   2     4125.88     3827.68    104.05 o 
   0  20   2     2069.62     1828.69     80.53 o 
   1  20   2     4477.93     4292.91    115.05 o 
   2  20   2     7818.16     7856.40    136.70 o 
   3  20   2     4965.27     4779.93    107.51 o 
   4  20   2     4355.36     4297.95    109.69 o 
   5  20   2     3194.35     3335.81    101.46 o 
   6  20   2    14698.00    15662.81    231.70 o 
   7  20   2      905.86      732.87     63.13 o 
   8  20   2     4424.94     4550.14    121.58 o 
   9  20   2     1324.17     1295.51     74.95 o 
  10  20   2     9989.45    10782.11    186.48 o 
  11  20   2     1953.70     2093.90     98.47 o 
  12  20   2      499.53      526.20     67.79 o 
  13  20   2     1479.71     1569.00     91.40 o 
  14  20   2     9353.66    10597.24    206.92 o 
  15  20   2     1567.97     1565.31    117.47 o 
  16  20   2      518.67      663.65     98.81 o 
  17  20   2      171.54      158.53    110.26 o 
  18  20   2     4247.31     5391.64    170.11 o 
 -17  21   2      687.71     1052.24    128.43 o 
 -16  21   2      618.93      595.29     95.92 o 
 -15  21   2      605.54      816.41    109.55 o 
 -14  21   2     1833.88     2195.74    131.88 o 
 -13  21   2      808.26     1007.85     96.22 o 
 -12  21   2      339.69      251.60     75.39 o 
 -11  21   2       62.38      105.54     74.20 o 
 -10  21   2     2634.12     2769.09    116.88 o 
  -9  21   2      495.21      503.96     70.80 o 
  -8  21   2     1307.00     1010.02     79.81 o 
  -7  21   2      228.65      222.55     62.25 o 
  -6  21   2     1877.39     1865.05    121.74 o 
  -5  21   2      194.78      227.69     56.62 o 
  -4  21   2     1495.11     1572.20    122.51 o 
  -3  21   2     1106.71     1013.10     71.77 o 
  -2  21   2     2833.82     2926.23    108.09 o 
  -1  21   2      613.55      718.11     56.88 o 
   0  21   2      198.67      385.09     53.62 o 
   1  21   2      749.81      780.09     60.46 o 
   2  21   2     2458.77     2526.06     93.03 o 
   3  21   2     1018.92     1105.30     63.26 o 
   4  21   2     1559.96     1732.11     87.25 o 
   5  21   2      127.63      192.14     51.59 o 
   6  21   2     1780.79     1824.80     86.09 o 
   7  21   2      278.26      280.78     55.03 o 
   8  21   2     1256.33     1205.12     84.30 o 
   9  21   2      541.59      637.82     62.76 o 
  10  21   2     2667.70     3071.90    129.91 o 
  11  21   2      102.46      132.75     79.05 o 
  12  21   2      405.03      522.76     74.74 o 
  13  21   2      879.86     1142.59    112.06 o 
  14  21   2     1892.00     2454.70    165.94 o 
  15  21   2      648.82      506.34    106.49 o 
  16  21   2      717.76      537.56    108.40 o 
  17  21   2      671.20      771.90    116.40 o 
 -15  22   2      524.19      435.83    104.27 o 
 -14  22   2     1000.43     1092.30    107.16 o 
 -13  22   2      825.65      678.63     91.63 o 
 -12  22   2     6514.51     7449.83    175.14 o 
 -11  22   2     1278.37     1212.27     91.69 o 
 -10  22   2      766.59      972.53     81.08 o 
  -9  22   2     1139.95     1197.61     83.44 o 
  -8  22   2     9045.51     9904.80    204.12 o 
  -7  22   2     1847.07     1675.59    160.62 o 
  -6  22   2     2688.71     2804.51    115.94 o 
  -5  22   2     3025.70     2989.67    123.76 o 
  -4  22   2     8662.80     8926.30    185.11 o 
  -3  22   2     1637.25     1705.34     93.10 o 
  -2  22   2     3415.51     3480.64    116.99 o 
  -1  22   2     2796.35     2562.03    109.97 o 
   0  22   2    18150.60    18698.87    283.99 o 
   1  22   2     3019.50     2868.41    111.73 o 
   2  22   2     3179.99     3285.60    130.98 o 
   3  22   2     1557.46     1472.88     85.60 o 
   4  22   2     9081.54     9231.02    165.33 o 
   5  22   2     2669.98     2670.68    105.24 o 
   6  22   2     2696.64     2777.42    103.64 o 
   7  22   2     1937.66     1823.09     94.00 o 
   8  22   2     8874.46     9651.69    186.29 o 
   9  22   2     1088.87     1246.26     79.69 o 
  10  22   2      861.42     1121.42     74.03 o 
  11  22   2     1233.78     1153.27     93.80 o 
  12  22   2     6600.15     7693.02    179.27 o 
  13  22   2      733.30      787.20    105.91 o 
  14  22   2     1067.03     1025.42    110.58 o 
  15  22   2      481.53      495.18    108.83 o 
 -14  23   2       11.68      193.89     94.23 o 
 -13  23   2      309.10      299.55     95.04 o 
 -12  23   2     1730.66     1925.59    128.79 o 
 -11  23   2      176.37      386.59     79.35 o 
 -10  23   2      232.49      230.91     76.07 o 
  -9  23   2      430.89      462.77     75.19 o 
  -8  23   2     2185.14     2279.30    149.66 o 
  -7  23   2      356.37      538.99     72.03 o 
  -6  23   2      290.01      270.21     73.12 o 
  -5  23   2      362.95      316.83     71.42 o 
  -4  23   2     1948.81     2064.52    119.63 o 
  -3  23   2      525.72      661.03     72.04 o 
  -2  23   2      147.09      177.20     64.77 o 
  -1  23   2      228.34      368.00     68.86 o 
   0  23   2     6430.82     6841.07    149.55 o 
   1  23   2      181.29      234.92     60.77 o 
   2  23   2      114.07       65.03     63.63 o 
   3  23   2      510.43      495.01     77.44 o 
   4  23   2     1826.31     2269.60    106.92 o 
   5  23   2      344.11      400.85     70.07 o 
   6  23   2      282.65      388.21     68.59 o 
   7  23   2      411.25      524.72     70.84 o 
   8  23   2     2250.80     2394.32    118.15 o 
   9  23   2      353.15      441.13     85.46 o 
  10  23   2      286.33      394.74     76.06 o 
  11  23   2      188.80      272.84     86.95 o 
  12  23   2     1727.60     1781.81    141.58 o 
  13  23   2      345.40      306.73     99.32 o 
  14  23   2        3.03      163.20    127.28 o 
 -12  24   2      774.05     1069.81     95.20 o 
 -11  24   2     1398.21     1561.75    112.75 o 
 -10  24   2     5338.26     6307.43    170.45 o 
  -9  24   2     1118.80     1179.66     93.10 o 
  -8  24   2      795.53      712.70     90.69 o 
  -7  24   2      874.24      849.52     87.22 o 
  -6  24   2     5654.53     6199.71    171.19 o 
  -5  24   2      825.51      702.00     85.19 o 
  -4  24   2     2699.79     2768.69    129.34 o 
  -3  24   2     1751.73     1629.66    116.93 o 
  -2  24   2     6132.43     6839.14    203.10 o 
  -1  24   2     1302.78     1298.49    121.35 o 
   0  24   2      922.90      849.08     80.37 o 
   1  24   2     1447.92     1488.96     84.22 o 
   2  24   2     6214.69     6829.61    161.55 o 
   3  24   2     1815.66     1597.44     92.85 o 
   4  24   2     2570.34     2535.60    122.95 o 
   5  24   2      773.00      828.91     88.84 o 
   6  24   2     5467.59     5948.30    193.09 o 
   7  24   2      943.76      878.84     83.62 o 
   8  24   2      980.04     1078.71     92.42 o 
   9  24   2     1178.90     1252.58    113.21 o 
  10  24   2     5156.12     6016.40    156.76 o 
  11  24   2     1309.42     1460.37    167.55 o 
  12  24   2      808.63     1040.02    157.95 o 
 -10  25   2     2159.68     2877.73    151.22 o 
  -9  25   2      167.95      389.88     90.68 o 
  -8  25   2        2.49      175.42    107.99 o 
  -7  25   2      245.28      250.49     84.23 o 
  -6  25   2     1763.53     1905.22    179.73 o 
  -5  25   2      863.11      871.74     83.20 o 
  -4  25   2      294.67      244.65     79.44 o 
  -3  25   2      753.33      445.68     84.77 o 
  -2  25   2     1912.56     1777.59    112.47 o 
  -1  25   2      350.96      333.64     78.09 o 
   0  25   2       14.80        2.83     90.66 o 
   1  25   2      322.39      342.53     91.68 o 
   2  25   2     1866.45     1947.25    120.91 o 
   3  25   2      808.49      702.73     83.86 o 
   4  25   2      341.23      258.99     95.03 o 
   5  25   2      853.07      854.72     91.79 o 
   6  25   2     1798.65     2085.69    132.73 o 
   7  25   2      231.46      205.06     86.67 o 
   8  25   2        0.45      202.08    104.46 o 
   9  25   2      155.27      412.08     86.41 o 
  10  25   2     2259.53     3182.11    163.13 o 
  -7  26   2      451.80      725.57    111.34 o 
  -6  26   2      662.54      705.04    134.57 o 
  -5  26   2     1171.10     1275.63    123.95 o 
  -4  26   2     4449.73     4768.47    158.64 o 
  -3  26   2      525.64      559.60     92.68 o 
  -2  26   2      972.58     1250.04    104.62 o 
  -1  26   2     1681.99     1531.55    150.49 o 
   0  26   2     5690.30     6188.81    199.56 o 
   1  26   2     1635.34     1453.59    119.94 o 
   2  26   2      896.57     1060.75    117.38 o 
   3  26   2      599.79      706.17     93.81 o 
   4  26   2     4463.43     5536.96    191.48 o 
   5  26   2     1219.85     1550.32    158.16 o 
   6  26   2      655.49      839.31     91.64 o 
   7  26   2      487.86      642.19    123.95 o 
  -2  27   2      109.03       40.82    209.22 o 
  -1  27   2      304.22      391.39    139.60 o 
   0  27   2     1635.88     1740.04    147.96 o 
   1  27   2      303.65      349.42    118.88 o 
   2  27   2      129.00       25.82    178.04 o 
   0   1   3     3595.56     3830.95     56.74 o 
  -1   2   3     3042.75     2987.51     56.61 o 
   0   2   3    11765.23    11386.74    142.52 o 
   1   2   3     2641.37     2554.75     39.96 o 
  -2   3   3    10706.46    11126.63    147.34 o 
  -1   3   3      969.14      891.49     36.29 o 
   0   3   3    27692.68    27817.98    331.52 o 
   1   3   3      967.44      877.89     43.23 o 
   2   3   3     9983.53    10653.01    115.47 o 
  -3   4   3    28515.46    29618.71    350.55 o 
  -2   4   3    28029.25    28133.32    342.04 o 
  -1   4   3     2005.70     1891.23     52.36 o 
   0   4   3     3560.96     3531.01     76.38 o 
   1   4   3     2121.67     1898.20     42.48 o 
   2   4   3    28034.74    28886.05    298.36 o 
   3   4   3    28394.15    29559.66    294.37 o 
  -4   5   3    16369.22    17209.22    206.30 o 
  -3   5   3    15352.24    15396.46    211.55 o 
  -2   5   3    16470.22    16995.84    197.81 o 
  -1   5   3    29031.61    29100.70    330.13 o 
   0   5   3    35407.82    34930.41    400.33 o 
   1   5   3    29040.63    28989.30    290.07 o 
   2   5   3    15361.35    16098.11    179.49 o 
   3   5   3    15360.27    15425.07    162.81 o 
   4   5   3    16032.98    16789.29    191.79 o 
  -5   6   3     2135.43     1817.33     54.08 o 
  -4   6   3      354.66      369.96     23.05 o 
  -3   6   3      130.15      184.40     20.40 o 
  -2   6   3     5247.44     5428.64     79.72 o 
  -1   6   3     6076.13     6104.79     95.06 o 
   0   6   3    19899.52    18815.29    203.75 o 
   1   6   3     5676.43     5642.70     74.29 o 
   2   6   3     5254.01     5527.77     96.02 o 
   3   6   3       50.79       82.50     14.37 o 
   4   6   3      353.26      366.70     19.48 o 
   5   6   3     2391.35     2150.75     46.82 o 
  -6   7   3    13771.28    13872.96    181.03 o 
  -5   7   3     2384.21     2387.58     61.01 o 
  -4   7   3     1083.58     1011.58     37.85 o 
  -3   7   3      768.92      763.00     32.36 o 
  -2   7   3     4559.48     4607.30     74.65 o 
  -1   7   3     3374.57     3196.27     60.40 o 
   0   7   3    12724.40    13267.90    150.35 o 
   1   7   3     3392.21     3384.65     68.17 o 
   2   7   3     4988.99     5347.78     71.31 o 
   3   7   3      775.67      712.55     27.96 o 
   4   7   3      830.71      827.23     37.18 o 
   5   7   3     2376.75     2492.25     50.98 o 
   6   7   3    13343.26    13219.81    169.68 o 
  -7   8   3      705.23      592.90     36.39 o 
  -6   8   3      323.44      345.33     28.99 o 
  -5   8   3      910.92      888.31     54.42 o 
  -4   8   3      605.36      547.59     34.94 o 
  -3   8   3     4445.59     4277.80     72.33 o 
  -2   8   3     4750.21     4884.24     77.12 o 
  -1   8   3     4269.78     4381.65     97.37 o 
   0   8   3      138.05      128.42     16.86 o 
   1   8   3     4270.74     4412.80     68.76 o 
   2   8   3     4744.24     4829.13     78.26 o 
   3   8   3     4440.24     4349.53     66.53 o 
   4   8   3      608.63      563.80     27.58 o 
   5   8   3     1145.73     1151.67     49.78 o 
   6   8   3      324.00      358.82     30.29 o 
   7   8   3      715.43      646.69     49.55 o 
  -8   9   3      620.12      486.30     35.45 o 
  -7   9   3     2061.47     2147.23     83.76 o 
  -6   9   3      958.36      885.77     38.54 o 
  -5   9   3     1772.41     1776.76     71.70 o 
  -4   9   3    13419.67    13865.74    222.61 o 
  -3   9   3     1021.77      821.74     46.86 o 
  -2   9   3     6497.76     6516.58     92.11 o 
  -1   9   3      195.79      209.63     20.69 o 
   0   9   3       13.07       37.88     18.27 o 
   1   9   3      189.29      220.65     19.49 o 
   2   9   3     6721.30     6782.34     95.50 o 
   3   9   3     1019.17      861.88     34.62 o 
   4   9   3    13518.92    14371.94    165.98 o 
   5   9   3     1767.74     1692.49     72.14 o 
   6   9   3     1107.78     1058.89     42.85 o 
   7   9   3     2055.10     2198.18     64.20 o 
   8   9   3      698.93      576.68     43.13 o 
  -9  10   3     2159.05     2172.41     70.20 o 
  -8  10   3      486.04      386.11     34.26 o 
  -7  10   3     1773.82     1601.15     64.08 o 
  -6  10   3     1049.22     1024.42     49.55 o 
  -5  10   3     6281.66     6422.15    104.17 o 
  -4  10   3     3165.16     3062.03     68.37 o 
  -3  10   3     3059.50     3166.22     84.21 o 
  -2  10   3      441.23      477.88     26.42 o 
  -1  10   3     3867.62     4394.85     72.46 o 
   0  10   3      171.09      113.13     20.91 o 
   1  10   3     3452.16     3962.45     72.85 o 
   2  10   3      446.34      538.09     27.83 o 
   3  10   3     3099.11     3243.81     66.49 o 
   4  10   3     3175.52     3137.10     80.15 o 
   5  10   3     6215.34     6552.98     97.07 o 
   6  10   3     1047.62     1105.64     46.91 o 
   7  10   3     1995.18     1890.88     57.71 o 
   8  10   3      485.50      407.54     30.40 o 
   9  10   3     2248.15     2217.33     67.75 o 
 -10  11   3     3116.16     2949.51     87.40 o 
  -9  11   3      871.69      760.68     43.86 o 
  -8  11   3      165.29      130.65     32.03 o 
  -7  11   3     2907.27     2970.47     77.94 o 
  -6  11   3     2290.40     2259.65     70.07 o 
  -5  11   3      534.53      590.79     31.84 o 
  -4  11   3     4645.22     4605.66     84.61 o 
  -3  11   3     2444.14     2531.20     60.43 o 
  -2  11   3     3275.86     3289.93     64.42 o 
  -1  11   3     2383.27     2479.00     60.48 o 
   0  11   3       94.40       56.92     25.65 o 
   1  11   3     2367.69     2450.02     59.19 o 
   2  11   3     2989.39     2823.87     64.49 o 
   3  11   3     2428.26     2434.96     60.68 o 
   4  11   3     4415.78     4506.19     82.68 o 
   5  11   3      538.16      674.83     38.13 o 
   6  11   3     2616.91     2644.00     63.07 o 
   7  11   3     2927.30     2980.32     68.52 o 
   8  11   3      240.29      222.15     29.64 o 
   9  11   3      866.17      754.79     47.44 o 
  10  11   3     3128.71     3092.40     80.49 o 
 -11  12   3      561.52      521.61     56.94 o 
 -10  12   3      579.14      519.88     47.24 o 
  -9  12   3     1204.44     1088.09     56.22 o 
  -8  12   3      187.47       84.38     33.08 o 
  -7  12   3     4033.71     3661.14     81.64 o 
  -6  12   3     1065.15     1002.00     46.98 o 
  -5  12   3     4709.38     4617.33     98.13 o 
  -4  12   3       19.18        1.15     29.05 o 
  -3  12   3      180.54      100.84     23.85 o 
  -2  12   3     2395.88     2391.62     58.39 o 
  -1  12   3     1647.24     1399.22     49.62 o 
   0  12   3     3536.53     3387.70     71.99 o 
   1  12   3     1550.69     1275.35     50.99 o 
   2  12   3     2379.47     2311.77     61.54 o 
   3  12   3      195.83      189.32     24.96 o 
   4  12   3       18.23       29.11     35.57 o 
   5  12   3     4725.06     4567.47     86.68 o 
   6  12   3     1070.25     1139.10     48.12 o 
   7  12   3     3978.74     3942.40     78.29 o 
   8  12   3      187.21      147.10     30.69 o 
   9  12   3     1160.09     1071.12     51.33 o 
  10  12   3      576.99      499.14     44.16 o 
  11  12   3      618.56      543.27     46.28 o 
 -12  13   3      751.25      642.53     75.41 o 
 -11  13   3      830.60      834.73     60.37 o 
 -10  13   3       25.45       -7.25     55.67 o 
  -9  13   3      381.18      266.97     44.42 o 
  -8  13   3     3647.69     3735.78    101.26 o 
  -7  13   3      477.54      477.11     38.78 o 
  -6  13   3      250.91      244.83     31.15 o 
  -5  13   3      724.31      731.00     42.08 o 
  -4  13   3     1980.52     1945.67     59.20 o 
  -3  13   3      126.77       95.44     30.23 o 
  -2  13   3     1518.56     1464.84     50.87 o 
  -1  13   3       60.63       35.38     26.49 o 
   0  13   3     1535.60     1378.31     52.25 o 
   1  13   3       67.09       70.07     25.17 o 
   2  13   3     1499.45     1635.76     54.84 o 
   3  13   3      131.34      134.47     26.16 o 
   4  13   3     2219.15     2101.07     83.30 o 
   5  13   3      708.88      729.41     38.66 o 
   6  13   3      234.58      200.88     37.23 o 
   7  13   3      471.61      515.80     35.46 o 
   8  13   3     3589.50     3558.79     79.92 o 
   9  13   3      386.08      306.05     36.91 o 
  10  13   3       21.59       17.10     38.02 o 
  11  13   3      824.82      807.74     68.20 o 
  12  13   3      764.63      672.76     52.37 o 
 -13  14   3     1043.39     1007.52     73.06 o 
 -12  14   3      169.24       82.82     46.09 o 
 -11  14   3      607.54      382.76     54.16 o 
 -10  14   3     1079.35     1053.68     59.89 o 
  -9  14   3      905.15      913.22     54.03 o 
  -8  14   3      259.04      217.17     41.97 o 
  -7  14   3      370.55      185.65     39.09 o 
  -6  14   3     1407.53     1413.92     58.62 o 
  -5  14   3     1214.44     1088.57     42.32 o 
  -4  14   3      419.97      338.50     30.90 o 
  -3  14   3       30.38       21.92     29.29 o 
  -2  14   3       62.31       37.45     29.66 o 
  -1  14   3      433.62      321.04     29.69 o 
   0  14   3       28.15       42.75     31.96 o 
   1  14   3      349.93      250.89     28.66 o 
   2  14   3       66.02       49.37     30.95 o 
   3  14   3       69.31       53.50     29.97 o 
   4  14   3      411.94      354.92     33.89 o 
   5  14   3     1174.00     1071.29     47.74 o 
   6  14   3     1420.42     1459.26     60.94 o 
   7  14   3      452.80      246.06     35.03 o 
   8  14   3      261.47      229.53     35.28 o 
   9  14   3      798.12      895.76     65.31 o 
  10  14   3     1074.08     1197.87     68.29 o 
  11  14   3      614.02      501.80     52.21 o 
  12  14   3      168.03      123.49     47.19 o 
  13  14   3     1032.19      901.67     61.56 o 
 -14  15   3     1410.28     1350.28     85.51 o 
 -13  15   3       92.38       56.98     61.47 o 
 -12  15   3      542.99      554.53     63.93 o 
 -11  15   3      262.35       62.31     52.96 o 
 -10  15   3      298.58      152.53     51.86 o 
  -9  15   3     2935.21     2986.90    100.56 o 
  -8  15   3     1618.86     1441.49     70.64 o 
  -7  15   3       81.35       12.54     43.64 o 
  -6  15   3     2094.75     2022.71     76.20 o 
  -5  15   3     1290.15     1169.14     46.50 o 
  -4  15   3       31.01       29.72     31.61 o 
  -3  15   3       80.02       50.65     31.37 o 
  -2  15   3     2856.46     2827.91     71.56 o 
  -1  15   3      464.76      449.26     33.24 o 
   0  15   3     1298.37     1225.99     51.08 o 
   1  15   3      449.72      426.30     33.03 o 
   2  15   3     2852.88     2829.94     70.81 o 
   3  15   3       81.97       51.86     38.87 o 
   4  15   3       12.53       21.08     35.39 o 
   5  15   3     1323.69     1309.37     56.31 o 
   6  15   3     1931.94     1909.63     70.84 o 
   7  15   3       85.80      129.95     49.57 o 
   8  15   3     1560.70     1378.40     61.04 o 
   9  15   3     2926.39     3151.13     86.18 o 
  10  15   3      328.07      344.54     43.38 o 
  11  15   3      265.14      284.23     45.68 o 
  12  15   3      473.10      400.20     49.18 o 
  13  15   3       90.92       68.20     55.55 o 
  14  15   3     1356.93     1430.71    114.13 o 
 -15  16   3      468.79      446.25     69.90 o 
 -14  16   3      255.21      248.23     72.98 o 
 -13  16   3      116.01      170.42     65.32 o 
 -12  16   3      159.37      132.73     58.14 o 
 -11  16   3       18.98      -15.46     63.25 o 
 -10  16   3       56.61       32.31     61.68 o 
  -9  16   3       80.48      100.89     59.43 o 
  -8  16   3      407.48      428.91     50.21 o 
  -7  16   3      257.05      115.77     41.63 o 
  -6  16   3      557.19      538.12     44.22 o 
  -5  16   3     3690.15     3664.47     91.79 o 
  -4  16   3      312.79      233.83     37.24 o 
  -3  16   3      287.92      201.33     33.96 o 
  -2  16   3       43.60       49.41     39.69 o 
  -1  16   3     1041.32      918.06     44.58 o 
   0  16   3      253.91      133.63     31.66 o 
   1  16   3     1047.08      982.35     43.33 o 
   2  16   3       43.29       25.68     38.48 o 
   3  16   3      338.70      279.40     35.83 o 
   4  16   3      320.61      245.67     38.24 o 
   5  16   3     3580.09     3495.14     88.64 o 
   6  16   3      562.95      604.76     54.91 o 
   7  16   3      327.32      303.98     44.57 o 
   8  16   3      415.41      484.28     56.36 o 
   9  16   3      122.67       72.10     46.83 o 
  10  16   3       56.89       51.67     51.80 o 
  11  16   3       11.10       -2.63     50.80 o 
  12  16   3      158.14      159.39     48.27 o 
  13  16   3       92.65      136.61     53.88 o 
  14  16   3      254.24      326.21     61.24 o 
  15  16   3      465.34      483.79     67.72 o 
 -16  17   3      186.05      274.76     85.65 o 
 -15  17   3      228.41      215.35     83.03 o 
 -14  17   3     1109.16     1241.68     98.71 o 
 -13  17   3      464.65      504.11    131.30 o 
 -12  17   3     2066.29     2062.89    103.26 o 
 -11  17   3      297.02      151.49     61.42 o 
 -10  17   3        1.44       81.55     80.08 o 
  -9  17   3       11.87       77.67     98.58 o 
  -8  17   3     1278.61     1317.67     65.66 o 
  -7  17   3       71.16       32.64     48.38 o 
  -6  17   3     1297.84     1164.72     85.18 o 
  -5  17   3      846.41      799.37     79.97 o 
  -4  17   3     1292.01     1250.33     56.25 o 
  -3  17   3       51.87       40.37     40.35 o 
  -2  17   3      873.62      752.84     42.64 o 
  -1  17   3      522.24      546.03     38.29 o 
   0  17   3      967.02      817.92     59.08 o 
   1  17   3      502.39      405.37     38.94 o 
   2  17   3      859.93      757.36     43.57 o 
   3  17   3       56.24       27.65     38.05 o 
   4  17   3     1202.24     1160.24     55.47 o 
   5  17   3      834.46      758.35     47.07 o 
   6  17   3     1426.34     1365.46     62.86 o 
   7  17   3       79.01       31.30     50.81 o 
   8  17   3     1461.28     1410.02     72.95 o 
   9  17   3       14.58      113.85     59.99 o 
  10  17   3       10.35      117.04     73.28 o 
  11  17   3      305.88      238.65     46.38 o 
  12  17   3     2081.20     1911.08     92.72 o 
  13  17   3      471.91      499.46     70.75 o 
  14  17   3     1099.63     1078.27     73.27 o 
  15  17   3      227.64      210.05     91.00 o 
  16  17   3      208.24      221.28     67.38 o 
 -17  18   3      363.00      283.39    109.59 o 
 -16  18   3      111.56      206.87     89.94 o 
 -15  18   3      588.56      565.58     86.25 o 
 -14  18   3       60.46       82.07     74.72 o 
 -13  18   3       87.69       85.92     77.40 o 
 -12  18   3      200.46      169.33     75.74 o 
 -11  18   3      156.79      144.49     72.78 o 
 -10  18   3      123.99       94.98     66.78 o 
  -9  18   3       29.65       46.64     62.66 o 
  -8  18   3      183.60       97.91     53.70 o 
  -7  18   3     3310.70     3138.58    102.55 o 
  -6  18   3      790.47      725.63     67.45 o 
  -5  18   3      255.68      205.10     45.71 o 
  -4  18   3      228.35      155.90     46.56 o 
  -3  18   3        6.86       25.23     47.85 o 
  -2  18   3     2171.04     2011.02     77.49 o 
  -1  18   3      167.67       83.49     37.20 o 
   0  18   3      149.77       62.16     46.99 o 
   1  18   3      128.46       56.74     37.37 o 
   2  18   3     2142.37     2018.28     75.51 o 
   3  18   3        0.50      -11.40     38.56 o 
   4  18   3      229.29      148.29     40.03 o 
   5  18   3      225.77       78.81     41.38 o 
   6  18   3      775.29      748.50     51.74 o 
   7  18   3     3474.68     3463.49     99.46 o 
   8  18   3      184.08      119.04     49.15 o 
   9  18   3       14.00       41.23     53.49 o 
  10  18   3      126.25      154.51     54.37 o 
  11  18   3      112.74       73.96     55.52 o 
  12  18   3      199.17      180.71     63.82 o 
  13  18   3      101.66      188.15     58.97 o 
  14  18   3       59.06       92.87     66.34 o 
  15  18   3      636.68      762.89     82.99 o 
  16  18   3      110.70      166.98     65.62 o 
  17  18   3      383.99      270.40     73.56 o 
 -18  19   3       82.15      341.93    224.02 o 
 -17  19   3       24.43      181.82    138.32 o 
 -16  19   3       58.42      208.36    146.51 o 
 -15  19   3      130.03      163.45     99.51 o 
 -14  19   3      203.89      282.71     87.82 o 
 -13  19   3      327.67      367.06    138.01 o 
 -12  19   3      481.27      370.45     70.54 o 
 -11  19   3       52.82        6.53     72.89 o 
 -10  19   3      726.45      629.85     69.17 o 
  -9  19   3      143.81       92.09     77.87 o 
  -8  19   3      169.12      119.35     60.25 o 
  -7  19   3      739.30      572.21     57.89 o 
  -6  19   3     1917.57     1818.01     83.88 o 
  -5  19   3      206.58      254.23     48.96 o 
  -4  19   3      886.77      868.08     80.04 o 
  -3  19   3      198.54      255.17     47.65 o 
  -2  19   3     1968.90     1909.95     80.26 o 
  -1  19   3      155.24       89.75     49.75 o 
   0  19   3     1342.31     1230.93     66.29 o 
   1  19   3      138.81        2.67     45.41 o 
   2  19   3     1811.32     1961.86     76.87 o 
   3  19   3      216.78      207.25     42.77 o 
   4  19   3      885.85      809.33     51.01 o 
   5  19   3      213.42      192.15     45.37 o 
   6  19   3     1863.74     1844.86     82.78 o 
   7  19   3      710.96      671.43     53.64 o 
   8  19   3      156.47       95.18     49.02 o 
   9  19   3      150.35       97.01     52.45 o 
  10  19   3      636.67      476.39     67.28 o 
  11  19   3       58.01       56.14     64.03 o 
  12  19   3      425.73      459.76     60.03 o 
  13  19   3      325.00      355.34     61.70 o 
  14  19   3      251.69      179.04     76.85 o 
  15  19   3      131.58      243.38     92.56 o 
  16  19   3       76.25      150.28     84.30 o 
  17  19   3       25.02      286.57    112.95 o 
  18  19   3       62.24       33.39    105.15 o 
 -18  20   3       14.78      250.77    143.03 o 
 -17  20   3      207.58      181.04    124.25 o 
 -16  20   3       38.51      270.63     98.40 o 
 -15  20   3       52.18      125.31     97.60 o 
 -14  20   3      101.60      213.14     82.30 o 
 -13  20   3      235.11      373.23     78.70 o 
 -12  20   3       98.40      150.08     76.45 o 
 -11  20   3     1439.06     1413.77     91.14 o 
 -10  20   3      185.15      107.31     80.27 o 
  -9  20   3      291.78      208.88     65.77 o 
  -8  20   3       83.15       66.08     67.03 o 
  -7  20   3      262.08      225.91     57.28 o 
  -6  20   3      230.28      212.71     64.28 o 
  -5  20   3     1770.74     1441.79     85.21 o 
  -4  20   3       59.90       54.54     51.70 o 
  -3  20   3       71.18       39.75     53.72 o 
  -2  20   3      450.21      387.90     53.36 o 
  -1  20   3      180.15      189.29     53.68 o 
   0  20   3      555.35      506.31     55.23 o 
   1  20   3      147.50       95.35     46.30 o 
   2  20   3      443.81      343.22     47.29 o 
   3  20   3       93.64       43.10     46.75 o 
   4  20   3       64.06       19.93     49.69 o 
   5  20   3     1806.05     1520.87     69.24 o 
   6  20   3      236.67      185.86     52.35 o 
   7  20   3      297.66      241.16     55.04 o 
   8  20   3       88.94       96.68     68.89 o 
   9  20   3      245.90      172.49     54.52 o 
  10  20   3      189.23      172.54     58.95 o 
  11  20   3     1374.50     1252.82     76.75 o 
  12  20   3      101.75      223.73     74.48 o 
  13  20   3      217.13      218.28     79.35 o 
  14  20   3      104.28      123.73     78.20 o 
  15  20   3       70.40       83.07     89.76 o 
  16  20   3       38.08       90.93     96.19 o 
  17  20   3      219.31      291.47     87.23 o 
  18  20   3       15.00      214.15    130.05 o 
 -16  21   3       56.44      301.61    105.37 o 
 -15  21   3      261.62      350.72    101.34 o 
 -14  21   3       85.26      212.77     78.91 o 
 -13  21   3       91.57      131.36     75.82 o 
 -12  21   3      323.55      355.99     97.60 o 
 -11  21   3      181.55       93.41     78.42 o 
 -10  21   3      561.32      563.39     73.91 o 
  -9  21   3      192.89      208.27    143.81 o 
  -8  21   3      741.48      762.40     73.36 o 
  -7  21   3      358.35      307.70     66.24 o 
  -6  21   3      301.33      224.37     62.15 o 
  -5  21   3      121.20       95.22     62.97 o 
  -4  21   3      913.08      898.88    112.99 o 
  -3  21   3      324.94      226.87     59.48 o 
  -2  21   3      330.01      292.93     58.87 o 
  -1  21   3      380.12      247.87     54.08 o 
   0  21   3      226.02      150.59     53.70 o 
   1  21   3      363.70      242.77     53.39 o 
   2  21   3      404.00      334.63     64.70 o 
   3  21   3      349.67      269.05     50.50 o 
   4  21   3      917.18      929.70     72.34 o 
   5  21   3      122.46       70.13     53.34 o 
   6  21   3      372.09      319.61     53.65 o 
   7  21   3      371.67      352.93     56.88 o 
   8  21   3      771.67      718.33     63.25 o 
   9  21   3      179.36      137.11     57.95 o 
  10  21   3      538.07      533.96     69.35 o 
  11  21   3      172.62      163.91     70.03 o 
  12  21   3      269.62      334.95     75.13 o 
  13  21   3       97.77      215.66     90.13 o 
  14  21   3       94.49      315.74     93.89 o 
  15  21   3      254.16      131.46    102.73 o 
  16  21   3       50.35      153.66    123.10 o 
 -15  22   3      340.50      613.25    114.16 o 
 -14  22   3       62.84      154.09     90.19 o 
 -13  22   3       40.93      251.14     81.12 o 
 -12  22   3       27.97      124.98     78.36 o 
 -11  22   3      131.58      230.44     87.58 o 
 -10  22   3      124.84       92.48     85.08 o 
  -9  22   3       60.20       82.40     85.99 o 
  -8  22   3       92.84      173.76     71.41 o 
  -7  22   3      258.84      149.64     72.68 o 
  -6  22   3      217.09      174.19     71.73 o 
  -5  22   3       42.99       48.08    101.92 o 
  -4  22   3      591.03      578.28     70.05 o 
  -3  22   3      705.40      645.29     85.41 o 
  -2  22   3      237.93      193.33     66.09 o 
  -1  22   3      234.94      121.34     60.35 o 
   0  22   3      176.68       55.72     59.41 o 
   1  22   3      232.24      154.14     56.72 o 
   2  22   3      248.28      228.09     57.55 o 
   3  22   3      744.56      812.61     68.97 o 
   4  22   3      600.95      729.75     60.58 o 
   5  22   3       29.85       25.76     72.16 o 
   6  22   3      225.54      145.62     63.72 o 
   7  22   3      244.99      222.75     61.17 o 
   8  22   3       86.70       70.64     62.92 o 
   9  22   3       63.39      142.52     73.34 o 
  10  22   3      127.62      292.83     98.26 o 
  11  22   3      126.16      320.30    105.29 o 
  12  22   3       27.14      129.48     82.19 o 
  13  22   3       47.20      114.84     92.87 o 
  14  22   3       66.09      356.59    110.43 o 
  15  22   3      335.11      444.70     97.44 o 
 -14  23   3      488.72      635.43    119.82 o 
 -13  23   3       40.88      140.60     85.85 o 
 -12  23   3       15.99      171.78    108.75 o 
 -11  23   3       37.57      150.09     79.41 o 
 -10  23   3      181.90      371.58     88.27 o 
  -9  23   3       96.09       71.58     81.53 o 
  -8  23   3      428.55      474.91     81.29 o 
  -7  23   3       15.70       32.27     81.72 o 
  -6  23   3      114.92      239.68     86.86 o 
  -5  23   3       25.21       30.78     84.42 o 
  -4  23   3      229.96      223.42     70.34 o 
  -3  23   3      123.34        4.39     73.83 o 
  -2  23   3      958.54      967.98     97.77 o 
  -1  23   3      622.95      682.86     72.75 o 
   0  23   3      297.17      188.75     67.72 o 
   1  23   3      595.67      556.85     69.18 o 
   2  23   3      928.30      854.94     70.30 o 
   3  23   3      119.67      112.34     80.72 o 
   4  23   3      236.08      282.18     72.98 o 
   5  23   3       24.25       38.37     65.90 o 
   6  23   3       85.69       62.24     80.14 o 
   7  23   3       20.86      114.78     75.30 o 
   8  23   3      416.62      526.80     76.44 o 
   9  23   3       92.79      222.99     74.54 o 
  10  23   3      199.68      410.54     81.11 o 
  11  23   3       32.22       92.85     77.24 o 
  12  23   3       12.37      191.52    108.78 o 
  13  23   3       40.96      178.44    113.12 o 
  14  23   3      472.35      629.48    279.40 o 
 -12  24   3       74.13      125.98     92.01 o 
 -11  24   3       23.34       55.29     89.86 o 
 -10  24   3        5.33      223.83    104.20 o 
  -9  24   3       89.26       95.60     79.73 o 
  -8  24   3       96.38       55.92     89.27 o 
  -7  24   3      504.17      387.22     85.42 o 
  -6  24   3       90.39       56.05     78.51 o 
  -5  24   3       70.04       72.51     81.39 o 
  -4  24   3       15.64       55.74    122.61 o 
  -3  24   3      317.23      329.77     75.79 o 
  -2  24   3       22.01      173.04     80.46 o 
  -1  24   3       29.69      -50.56     77.59 o 
   0  24   3       67.04      174.66     87.75 o 
   1  24   3       20.36       12.41     98.61 o 
   2  24   3       24.86      104.56    100.51 o 
   3  24   3      323.60      262.23     74.79 o 
   4  24   3       19.09      119.02     90.01 o 
   5  24   3       56.82       40.83     82.61 o 
   6  24   3       92.07      208.53     85.21 o 
   7  24   3      498.16      505.02     76.58 o 
   8  24   3       96.26       36.45     83.11 o 
   9  24   3       85.41      207.23     85.39 o 
  10  24   3        5.53      111.85    107.92 o 
  11  24   3       33.33       66.78    115.98 o 
  12  24   3       70.61      125.28    125.83 o 
 -10  25   3       98.51      309.16    151.93 o 
  -9  25   3       16.14      100.52     96.94 o 
  -8  25   3      204.63      307.35    133.48 o 
  -7  25   3        1.52      -72.47    115.29 o 
  -6  25   3        7.24      -20.30     90.49 o 
  -5  25   3      136.99       78.12     81.23 o 
  -4  25   3     1074.93     1031.00     90.57 o 
  -3  25   3      146.71      178.76     85.03 o 
  -2  25   3       12.01        5.36     77.48 o 
  -1  25   3        9.79       85.61    105.38 o 
   0  25   3      458.91      342.64     83.52 o 
   1  25   3       13.73        8.96     90.86 o 
   2  25   3        4.50       -2.44    127.96 o 
   3  25   3      141.18       86.39     97.86 o 
   4  25   3     1082.19      956.44    102.37 o 
   5  25   3      122.17       72.02     96.35 o 
   6  25   3        7.97      158.94     99.83 o 
   7  25   3        2.49      132.58    104.93 o 
   8  25   3      227.58      243.53     89.50 o 
   9  25   3       18.05      129.19    118.20 o 
  10  25   3       94.27      149.52    121.97 o 
  -7  26   3       24.87       -1.00    125.87 o 
  -6  26   3      222.23      281.98     89.06 o 
  -5  26   3      103.04       74.03     94.09 o 
  -4  26   3      425.04      487.36     86.34 o 
  -3  26   3       56.58      258.18     91.81 o 
  -2  26   3       31.20      102.78     89.55 o 
  -1  26   3      129.33      107.93     87.64 o 
   0  26   3        0.12      152.48     96.75 o 
   1  26   3      121.43      125.81     96.70 o 
   2  26   3       28.79      169.30    108.30 o 
   3  26   3       60.72      175.24    100.36 o 
   4  26   3      408.27      440.03     95.43 o 
   5  26   3       94.30      289.53     96.65 o 
   6  26   3      210.71      346.03     97.43 o 
   7  26   3       21.91       62.58    125.06 o 
   0  27   3      535.55      564.99    244.65 o 
   0   0   4   238046.63   238020.47   4952.42 o 
  -1   1   4    15660.10    17366.63    317.09 o 
   0   1   4   116451.37   125279.84   1266.29 o 
   1   1   4    15225.15    16865.24    232.69 o 
  -2   2   4    78352.15    83334.90   1425.81 o 
  -1   2   4    57895.94    61752.14    785.96 o 
   0   2   4    45003.43    45376.71    505.62 o 
   1   2   4    64536.03    68267.20    653.37 o 
   2   2   4    71209.65    76521.88   1093.51 o 
  -3   3   4    47247.79    48587.84    838.53 o 
  -2   3   4    23560.67    24399.56    352.84 o 
  -1   3   4   100294.83   104927.27   1151.71 o 
   0   3   4    10270.63    10956.67    153.40 o 
   1   3   4    93200.65    94548.38   1077.30 o 
   2   3   4    26380.34    27404.79    275.27 o 
   3   3   4    49726.99    51163.27    687.22 o 
  -4   4   4   118532.64   119024.59   1972.53 o 
  -3   4   4    50098.50    50869.20    582.70 o 
  -2   4   4     4587.46     5053.00     89.88 o 
  -1   4   4   105133.84   109056.27   1321.40 o 
   0   4   4    62078.55    64031.39    703.83 o 
   1   4   4   102785.91   106410.91   1029.36 o 
   2   4   4     4277.75     4624.24     70.36 o 
   3   4   4    48808.81    49505.92    534.63 o 
   4   4   4   119795.98   120990.44   1524.89 o 
  -5   5   4    39607.17    39800.96    602.15 o 
  -4   5   4    35295.41    35561.27    397.82 o 
  -3   5   4    47912.27    48066.72    565.12 o 
  -2   5   4    58462.88    58510.10    712.94 o 
  -1   5   4    97457.02    99783.91   1162.18 o 
   0   5   4   135988.27   133178.31   1380.12 o 
   1   5   4    97286.02   101548.62    968.75 o 
   2   5   4    62275.10    63324.86    614.96 o 
   3   5   4    47564.55    48035.39    485.10 o 
   4   5   4    34025.77    34389.45    362.88 o 
   5   5   4    38789.71    39487.88    599.68 o 
  -6   6   4    41166.32    41559.87    675.19 o 
  -5   6   4    26290.29    27431.42    334.54 o 
  -4   6   4    10765.91    11427.19    146.79 o 
  -3   6   4     6702.26     6172.27    103.41 o 
  -2   6   4    49497.68    50290.28    624.77 o 
  -1   6   4   106328.17   106512.27   1190.01 o 
   0   6   4    95554.85    96661.95    972.47 o 
   1   6   4   100008.28   100224.67   1033.17 o 
   2   6   4    54251.90    56081.39    542.71 o 
   3   6   4     7212.43     7030.65    133.11 o 
   4   6   4     9073.47     9634.91    124.51 o 
   5   6   4    26622.26    27732.79    280.47 o 
   6   6   4    41759.64    40471.08    625.20 o 
  -7   7   4    17285.09    15522.06    292.43 o 
  -6   7   4    23883.69    23624.81    285.75 o 
  -5   7   4    23755.16    23562.79    290.43 o 
  -4   7   4      173.68      137.23     28.26 o 
  -3   7   4    36472.27    35655.51    413.13 o 
  -2   7   4    44946.84    44981.88    505.19 o 
  -1   7   4    59632.23    59715.94    674.36 o 
   0   7   4    16252.42    15849.42    194.77 o 
   1   7   4    61081.60    61801.41    681.54 o 
   2   7   4    44635.37    44787.55    457.31 o 
   3   7   4    37609.13    36878.34    375.40 o 
   4   7   4      410.46      354.37     22.01 o 
   5   7   4    22358.42    22507.78    235.79 o 
   6   7   4    23295.15    22557.54    261.07 o 
   7   7   4    17267.57    15728.45    267.01 o 
  -8   8   4    25490.63    24689.27    439.07 o 
  -7   8   4    23060.20    24271.43    288.38 o 
  -6   8   4      429.87      334.75     28.20 o 
  -5   8   4    10804.37     9893.92    145.92 o 
  -4   8   4    39562.28    39968.46    477.92 o 
  -3   8   4    24072.00    23080.99    270.54 o 
  -2   8   4    14392.08    14771.90    184.47 o 
  -1   8   4    43511.66    44290.70    480.48 o 
   0   8   4    13115.75    11642.75    144.00 o 
   1   8   4    48120.94    49537.09    532.40 o 
   2   8   4    14679.31    15021.13    168.58 o 
   3   8   4    23114.05    22488.86    244.24 o 
   4   8   4    38658.50    39029.38    421.24 o 
   5   8   4    11065.60    10247.35    126.89 o 
   6   8   4      328.51      213.17     40.56 o 
   7   8   4    22806.77    23627.27    283.53 o 
   8   8   4    25751.13    24942.23    403.86 o 
  -9   9   4    37430.00    38813.90    680.25 o 
  -8   9   4    26204.92    25108.33    301.50 o 
  -7   9   4     9488.08     9620.81    165.14 o 
  -6   9   4    12468.82    12312.51    171.63 o 
  -5   9   4    25114.13    23527.97    290.26 o 
  -4   9   4    49845.50    50893.40    575.76 o 
  -3   9   4    55791.86    55905.21    617.01 o 
  -2   9   4    14841.79    14667.39    185.41 o 
  -1   9   4    39542.96    38032.26    412.90 o 
   0   9   4     8438.73     7598.81    101.69 o 
   1   9   4    42941.68    41280.93    456.22 o 
   2   9   4    14787.45    14584.66    169.26 o 
   3   9   4    54019.44    53847.70    557.10 o 
   4   9   4    49589.93    50714.45    537.65 o 
   5   9   4    25761.01    24840.02    273.77 o 
   6   9   4    12609.37    12699.28    153.33 o 
   7   9   4    10690.54    11083.91    131.15 o 
   8   9   4    25756.41    24776.07    297.39 o 
   9   9   4    36489.52    37894.61    600.80 o 
 -10  10   4    16352.64    17096.79    330.26 o 
  -9  10   4     3567.01     3612.88     92.80 o 
  -8  10   4     6450.80     6954.81    133.67 o 
  -7  10   4    13254.96    12763.01    180.14 o 
  -6  10   4    13088.61    12211.74    169.37 o 
  -5  10   4    14179.79    13578.50    184.27 o 
  -4  10   4    11843.75    12138.76    171.80 o 
  -3  10   4    23027.71    22465.68    272.50 o 
  -2  10   4    16491.61    15817.66    181.43 o 
  -1  10   4    19108.46    19436.73    210.35 o 
   0  10   4    34603.52    35332.77    394.41 o 
   1  10   4    17022.44    16990.26    221.97 o 
   2  10   4    15589.11    14864.35    184.77 o 
   3  10   4    22682.73    22616.59    247.77 o 
   4  10   4    11672.27    12182.02    154.51 o 
   5  10   4    14880.94    14522.69    175.51 o 
   6  10   4    13450.88    12952.58    156.12 o 
   7  10   4    12726.71    12255.52    154.94 o 
   8  10   4     7026.90     7646.65    104.67 o 
   9  10   4     3369.08     3301.62     77.88 o 
  10  10   4    15888.66    16685.08    322.42 o 
 -11  11   4     4359.44     4044.82    145.99 o 
 -10  11   4    17527.24    17540.67    233.06 o 
  -9  11   4    20060.90    20023.44    284.38 o 
  -8  11   4     3613.95     3521.11     88.80 o 
  -7  11   4    18964.51    19591.12    251.83 o 
  -6  11   4    25635.70    23530.74    289.05 o 
  -5  11   4    12164.55    11602.71    153.30 o 
  -4  11   4     8455.10     9005.47    130.29 o 
  -3  11   4     6949.92     6198.40     95.67 o 
  -2  11   4    20869.29    19803.96    218.49 o 
  -1  11   4    26903.28    25883.28    286.13 o 
   0  11   4      142.22      115.72     24.10 o 
   1  11   4    26740.17    26065.81    308.39 o 
   2  11   4    18969.73    17787.47    221.26 o 
   3  11   4     7354.17     6630.59     99.22 o 
   4  11   4     8204.04     8736.88    123.22 o 
   5  11   4    10655.84    10047.39    141.39 o 
   6  11   4    25296.47    23649.82    271.72 o 
   7  11   4    19491.49    20276.47    230.41 o 
   8  11   4     4090.68     4039.09     78.20 o 
   9  11   4    19727.95    19608.63    221.39 o 
  10  11   4    17357.60    17707.49    230.00 o 
  11  11   4     4468.17     4406.79    140.79 o 
 -12  12   4     8333.58     8474.88    217.50 o 
 -11  12   4     2869.50     2961.07     93.80 o 
 -10  12   4     6248.76     6165.58    138.90 o 
  -9  12   4    10452.44    10081.23    165.21 o 
  -8  12   4     7180.48     7421.25    159.77 o 
  -7  12   4    12265.74    13142.53    185.54 o 
  -6  12   4      140.24      159.37     30.89 o 
  -5  12   4     9063.22     8641.33    135.00 o 
  -4  12   4    38070.93    37937.71    441.30 o 
  -3  12   4    15074.32    15235.01    186.06 o 
  -2  12   4     5490.29     5478.72     88.36 o 
  -1  12   4    16353.89    16387.65    194.49 o 
   0  12   4     8124.34     7628.34    110.69 o 
   1  12   4    16937.93    16726.74    209.67 o 
   2  12   4     5605.23     5752.48     91.13 o 
   3  12   4    15364.01    15900.40    192.34 o 
   4  12   4    37830.30    37702.43    400.10 o 
   5  12   4    10030.51     9746.39    131.56 o 
   6  12   4       48.64      122.56     28.93 o 
   7  12   4    12957.78    14157.55    172.39 o 
   8  12   4     7087.72     7292.43    112.68 o 
   9  12   4    10851.48    10809.85    144.80 o 
  10  12   4     6126.49     6128.41    109.32 o 
  11  12   4     2939.62     3130.07     97.81 o 
  12  12   4     8256.63     8842.88    213.25 o 
 -13  13   4     3358.84     3567.23    153.80 o 
 -12  13   4    10876.53    10766.65    189.50 o 
 -11  13   4     6475.02     6386.43    139.37 o 
 -10  13   4     2383.98     2195.52     88.62 o 
  -9  13   4     5535.63     5467.42    129.79 o 
  -8  13   4    12383.15    12661.88    197.31 o 
  -7  13   4    15486.26    15872.37    220.83 o 
  -6  13   4     1364.54     1204.60     60.89 o 
  -5  13   4    21169.03    20900.18    298.89 o 
  -4  13   4    23700.02    22883.52    259.51 o 
  -3  13   4    18717.06    17624.43    211.01 o 
  -2  13   4     5541.93     5174.34     88.67 o 
  -1  13   4    15852.61    15074.90    185.77 o 
   0  13   4    23263.92    22076.88    259.41 o 
   1  13   4    16651.45    16020.53    202.35 o 
   2  13   4     5885.79     5589.18     91.91 o 
   3  13   4    18773.71    17966.99    217.24 o 
   4  13   4    23001.27    22206.92    265.34 o 
   5  13   4    21861.92    21523.76    252.84 o 
   6  13   4     1510.97     1222.11     58.77 o 
   7  13   4    14606.34    15256.25    191.15 o 
   8  13   4    11950.58    12238.01    162.80 o 
   9  13   4     6063.14     6082.25    102.94 o 
  10  13   4     2308.16     2129.15     74.52 o 
  11  13   4     6841.13     6982.40    121.02 o 
  12  13   4    10647.76    10802.17    177.60 o 
  13  13   4     3240.01     3387.08    161.18 o 
 -14  14   4     7346.88     8003.52    359.85 o 
 -13  14   4     3254.00     3486.06    119.19 o 
 -12  14   4     2782.72     3067.70    134.95 o 
 -11  14   4     7302.62     7525.06    162.82 o 
 -10  14   4     4450.85     4309.13    125.39 o 
  -9  14   4     3383.91     3280.25    108.19 o 
  -8  14   4     8094.50     8209.95    155.35 o 
  -7  14   4    10715.22    10252.03    173.06 o 
  -6  14   4    12396.13    12343.97    182.17 o 
  -5  14   4     6426.38     6414.08    105.97 o 
  -4  14   4     4222.92     4252.47     84.54 o 
  -3  14   4     5613.75     5294.33     90.73 o 
  -2  14   4     9235.57     9023.06    125.40 o 
  -1  14   4    13810.93    14012.58    175.91 o 
   0  14   4     3489.19     3689.78     75.73 o 
   1  14   4    12995.88    12985.42    191.58 o 
   2  14   4     8950.73     8681.60    127.84 o 
   3  14   4     5556.52     5208.75     92.15 o 
   4  14   4     4800.06     4990.73     93.94 o 
   5  14   4     6776.90     6879.30    115.01 o 
   6  14   4    11834.82    11818.52    164.11 o 
   7  14   4    10799.99    10301.54    148.62 o 
   8  14   4     8661.46     9057.28    135.62 o 
   9  14   4     3296.56     3119.30     83.15 o 
  10  14   4     4813.29     4881.53    100.13 o 
  11  14   4     7064.31     7241.92    127.71 o 
  12  14   4     2593.37     2783.00     91.30 o 
  13  14   4     3005.72     3268.68    153.67 o 
  14  14   4     7087.05     8023.43    219.65 o 
 -15  15   4    18735.10    19788.54    543.62 o 
 -14  15   4     5454.28     5897.06    253.05 o 
 -13  15   4     2984.64     2993.15    148.31 o 
 -12  15   4     1111.29      978.58     83.03 o 
 -11  15   4     8852.15     8811.15    185.51 o 
 -10  15   4     9646.42    10076.98    194.17 o 
  -9  15   4    11768.05    11983.67    214.90 o 
  -8  15   4     4003.45     4086.99    119.12 o 
  -7  15   4     8151.80     8442.24    165.28 o 
  -6  15   4    11067.64    10940.37    181.41 o 
  -5  15   4    10649.74     9936.59    140.28 o 
  -4  15   4     2513.61     2460.51     69.54 o 
  -3  15   4    10398.03    10197.36    144.20 o 
  -2  15   4    16289.49    15947.96    195.29 o 
  -1  15   4    15140.32    14825.33    187.81 o 
   0  15   4     3019.24     2925.43     70.92 o 
   1  15   4    14454.89    14038.89    193.63 o 
   2  15   4    15997.74    15657.05    200.54 o 
   3  15   4    11240.59    11134.83    157.28 o 
   4  15   4     2914.15     2993.28     81.05 o 
   5  15   4    10174.70     9725.03    149.64 o 
   6  15   4    11205.77    11225.30    165.29 o 
   7  15   4     7806.20     8024.74    129.91 o 
   8  15   4     4253.48     4412.83     99.36 o 
   9  15   4    11683.58    11858.49    178.11 o 
  10  15   4     9792.43     9873.77    152.75 o 
  11  15   4     9616.83     9735.08    150.65 o 
  12  15   4     1107.13     1065.26     64.86 o 
  13  15   4     2363.16     2399.20     94.86 o 
  14  15   4     5319.56     5910.48    133.37 o 
  15  15   4    17984.39    19692.12    408.95 o 
 -16  16   4      621.02      355.03    206.50 o 
 -15  16   4      625.11      503.85    100.05 o 
 -14  16   4     2625.46     3243.24    137.36 o 
 -13  16   4     5574.94     6069.02    170.52 o 
 -12  16   4     1894.36     1877.04    110.54 o 
 -11  16   4     2594.23     2618.38    119.23 o 
 -10  16   4     2379.88     2259.78    118.73 o 
  -9  16   4     8282.54     8840.40    178.26 o 
  -8  16   4     7659.30     7937.67    166.09 o 
  -7  16   4     2406.72     2441.97     90.24 o 
  -6  16   4     1667.45     1732.90     80.23 o 
  -5  16   4    11298.33    11452.76    180.75 o 
  -4  16   4     1770.88     1815.26     83.99 o 
  -3  16   4     6198.94     6405.02    105.57 o 
  -2  16   4     3451.55     3335.05     78.06 o 
  -1  16   4     9417.07     9087.46    135.50 o 
   0  16   4    12787.19    13218.49    176.50 o 
   1  16   4     9497.00     9324.95    136.43 o 
   2  16   4     3099.05     3011.40     79.34 o 
   3  16   4     6400.82     6482.07    113.92 o 
   4  16   4     2147.74     2197.04     76.41 o 
   5  16   4    10554.46    10851.81    164.92 o 
   6  16   4     1560.38     1554.13     75.13 o 
   7  16   4     2132.52     2201.92     85.38 o 
   8  16   4     7429.25     7831.77    136.59 o 
   9  16   4     8661.63     8616.86    147.22 o 
  10  16   4     2290.77     2195.93     83.84 o 
  11  16   4     2250.15     2247.76     98.11 o 
  12  16   4     1922.24     1885.38     93.88 o 
  13  16   4     5922.74     6674.55    133.04 o 
  14  16   4     2566.11     3122.92    119.20 o 
  15  16   4      780.80      790.07     71.18 o 
  16  16   4      889.75      963.84    121.17 o 
 -17  17   4      382.60      506.01    196.06 o 
 -16  17   4     5937.23     6990.00    294.46 o 
 -15  17   4     4159.25     4800.71    195.76 o 
 -14  17   4     1382.93     1375.23    164.11 o 
 -13  17   4     6510.66     6854.78    180.32 o 
 -12  17   4     1279.82     1228.77     91.27 o 
 -11  17   4     2769.41     2875.93    146.78 o 
 -10  17   4      691.46      652.52    103.89 o 
  -9  17   4     9160.11     9144.68    202.76 o 
  -8  17   4    12353.76    12679.43    207.36 o 
  -7  17   4     3249.20     3285.46    101.31 o 
  -6  17   4     8482.98     8403.03    152.71 o 
  -5  17   4     8247.89     8496.58    155.89 o 
  -4  17   4    14365.98    14578.30    217.84 o 
  -3  17   4    12611.74    12774.53    180.55 o 
  -2  17   4     1171.51     1008.98     58.24 o 
  -1  17   4     5971.46     5800.07    104.78 o 
   0  17   4     6489.24     6089.99    106.14 o 
   1  17   4     5982.93     5975.12    110.68 o 
   2  17   4     1255.42     1159.05     63.47 o 
   3  17   4    13046.40    13128.72    185.83 o 
   4  17   4    13977.40    14446.55    203.19 o 
   5  17   4     8778.50     9152.16    145.85 o 
   6  17   4     8192.49     8004.01    138.09 o 
   7  17   4     2789.80     2771.00     92.18 o 
   8  17   4    13027.91    13298.14    202.16 o 
   9  17   4     9318.50     9309.67    155.26 o 
  10  17   4      842.93      697.18     56.00 o 
  11  17   4     2330.57     2478.10    116.01 o 
  12  17   4     1334.39     1417.44     76.61 o 
  13  17   4     6374.81     6872.70    145.14 o 
  14  17   4     1233.47     1191.19     85.89 o 
  15  17   4     4299.25     5017.21    137.06 o 
  16  17   4     6184.06     7218.28    157.12 o 
  17  17   4      376.13      438.16    107.06 o 
 -18  18   4     1882.13     2034.28    338.21 o 
 -17  18   4      306.95      239.01    118.99 o 
 -16  18   4      420.28      553.59    184.47 o 
 -15  18   4     2864.74     3323.25    165.28 o 
 -14  18   4     2641.77     3252.48    214.13 o 
 -13  18   4     2489.07     2426.82    134.69 o 
 -12  18   4      726.05      815.87     82.09 o 
 -11  18   4     4103.66     4216.35    203.03 o 
 -10  18   4     3895.24     3973.34    142.81 o 
  -9  18   4     3837.15     3914.19    152.05 o 
  -8  18   4     3410.52     3398.01    136.20 o 
  -7  18   4     2622.04     2797.37    103.93 o 
  -6  18   4      783.30      885.88     75.09 o 
  -5  18   4     5227.13     5257.77    121.14 o 
  -4  18   4     4771.67     5124.71    115.07 o 
  -3  18   4     8468.29     8813.75    149.71 o 
  -2  18   4     7357.93     7351.88    135.02 o 
  -1  18   4     5829.12     5604.53    111.18 o 
   0  18   4     5306.59     5138.83    110.23 o 
   1  18   4     6135.82     5944.54    112.72 o 
   2  18   4     6844.30     6806.17    129.77 o 
   3  18   4     7622.32     7834.48    136.39 o 
   4  18   4     4531.51     4619.69    103.50 o 
   5  18   4     5435.92     5544.81    111.83 o 
   6  18   4     1145.21     1209.54     63.50 o 
   7  18   4     2614.01     2871.58     93.69 o 
   8  18   4     3357.06     3662.17    102.04 o 
   9  18   4     3759.29     4129.21    108.43 o 
  10  18   4     3871.18     3995.15    135.59 o 
  11  18   4     4518.02     4368.98    112.82 o 
  12  18   4      779.28      726.73     65.99 o 
  13  18   4     2500.49     2364.70    123.47 o 
  14  18   4     2860.29     3537.42    153.09 o 
  15  18   4     2836.89     3466.99    143.08 o 
  16  18   4      352.15      538.18     72.64 o 
  17  18   4      315.10      276.95     78.51 o 
  18  18   4     1820.70     1722.42    139.63 o 
 -18  19   4     1619.54     1881.10    181.25 o 
 -17  19   4     1420.65     1590.78    138.45 o 
 -16  19   4      197.05      199.57    107.75 o 
 -15  19   4      894.44      751.02    100.44 o 
 -14  19   4     9079.53    10584.26    236.08 o 
 -13  19   4     4981.27     5551.98    167.19 o 
 -12  19   4      503.39      439.01     80.10 o 
 -11  19   4     1920.95     1914.64    105.90 o 
 -10  19   4     3905.47     4277.21    150.30 o 
  -9  19   4     2362.48     2466.51    121.71 o 
  -8  19   4     1024.20      935.55     77.94 o 
  -7  19   4     7793.86     7710.74    169.18 o 
  -6  19   4     4050.22     4145.95    118.74 o 
  -5  19   4     8559.19     9291.26    178.66 o 
  -4  19   4     1052.83     1003.05     86.57 o 
  -3  19   4      292.96      173.70     49.68 o 
  -2  19   4    10102.17    10047.91    179.36 o 
  -1  19   4     4720.78     4718.88    116.61 o 
   0  19   4      304.43      167.10     46.54 o 
   1  19   4     4771.13     4878.02    109.52 o 
   2  19   4    10643.85    10514.24    190.23 o 
   3  19   4      321.18      359.52     43.68 o 
   4  19   4     1118.65      991.46     55.90 o 
   5  19   4     8736.83     9258.95    160.43 o 
   6  19   4     3621.44     3924.07    105.06 o 
   7  19   4     7656.74     7776.06    146.88 o 
   8  19   4      960.86      900.39     64.48 o 
   9  19   4     2175.41     2278.03     91.34 o 
  10  19   4     3579.69     3972.57    112.32 o 
  11  19   4     1892.86     1862.89    113.98 o 
  12  19   4      518.04      555.86     64.19 o 
  13  19   4     5007.52     5693.66    161.54 o 
  14  19   4     9178.75    10639.88    205.20 o 
  15  19   4     1136.40     1170.00     91.06 o 
  16  19   4      233.58      256.06     77.75 o 
  17  19   4     1477.60     1581.74     97.33 o 
  18  19   4     1568.72     1635.78    100.91 o 
 -17  20   4     2196.27     2756.77    262.31 o 
 -16  20   4     1215.39     1272.35    113.14 o 
 -15  20   4      321.81      442.09    143.80 o 
 -14  20   4      898.29      790.88    100.98 o 
 -13  20   4     2703.40     3447.03    137.98 o 
 -12  20   4     1757.42     1925.52    134.46 o 
 -11  20   4      907.29      959.51     83.28 o 
 -10  20   4      379.54      354.59    109.18 o 
  -9  20   4     2424.62     2742.95    112.56 o 
  -8  20   4     5084.68     5385.12    139.30 o 
  -7  20   4     2473.47     2434.92    111.40 o 
  -6  20   4       36.55       78.02     60.55 o 
  -5  20   4     7797.44     7804.97    167.04 o 
  -4  20   4     4081.42     4298.11    126.13 o 
  -3  20   4     4392.48     4202.44    134.14 o 
  -2  20   4     2585.61     2747.01    114.45 o 
  -1  20   4     2777.20     2828.39    101.16 o 
   0  20   4     1179.65     1139.28     82.84 o 
   1  20   4     2411.73     2468.44     99.84 o 
   2  20   4     2884.62     3103.82     93.75 o 
   3  20   4     4751.15     4872.08    118.06 o 
   4  20   4     4211.55     4600.39    111.50 o 
   5  20   4     7259.60     7163.99    141.45 o 
   6  20   4       64.38      125.86     49.39 o 
   7  20   4     2536.13     2570.28     95.23 o 
   8  20   4     4978.66     5167.76    136.78 o 
   9  20   4     2495.33     2761.42    100.61 o 
  10  20   4      400.53      410.32     63.90 o 
  11  20   4      888.81     1053.37     75.61 o 
  12  20   4     1670.02     1872.75    122.73 o 
  13  20   4     2743.54     3448.30    144.24 o 
  14  20   4     1001.81      898.58     90.01 o 
  15  20   4      232.84      327.25     80.63 o 
  16  20   4     1167.37     1261.01     98.78 o 
  17  20   4     2219.58     2747.68    261.38 o 
 -16  21   4     2372.24     2963.64    166.50 o 
 -15  21   4      575.52      656.74     95.18 o 
 -14  21   4       98.03      272.28    100.89 o 
 -13  21   4     1124.16     1032.26    104.49 o 
 -12  21   4     4842.46     5523.05    152.71 o 
 -11  21   4     2247.50     2292.41    121.08 o 
 -10  21   4      370.52      409.91    107.25 o 
  -9  21   4     2795.24     2951.12    126.54 o 
  -8  21   4     5888.84     6436.98    153.37 o 
  -7  21   4     1938.46     2087.72    114.63 o 
  -6  21   4      208.14      144.33     73.35 o 
  -5  21   4     5148.47     5339.01    142.30 o 
  -4  21   4    11473.19    11803.04    239.99 o 
  -3  21   4     3691.38     3738.70    134.80 o 
  -2  21   4      159.59      113.29     61.44 o 
  -1  21   4     2397.28     2373.25    104.48 o 
   0  21   4     4088.47     3903.73    119.06 o 
   1  21   4     2831.62     2654.49     97.30 o 
   2  21   4      207.59      157.20     49.95 o 
   3  21   4     3882.78     4008.88    111.95 o 
   4  21   4    12110.92    12751.20    210.81 o 
   5  21   4     5090.39     5381.82    130.26 o 
   6  21   4      245.51      157.53     59.92 o 
   7  21   4     1810.19     1989.90    102.42 o 
   8  21   4     5594.83     6180.26    137.00 o 
   9  21   4     2825.58     2897.43    104.95 o 
  10  21   4      448.30      498.52     69.11 o 
  11  21   4     2104.61     2562.20    146.35 o 
  12  21   4     4729.09     5652.90    175.12 o 
  13  21   4     1297.61     1151.72     99.11 o 
  14  21   4      142.71      109.22     84.87 o 
  15  21   4      586.25      645.14     98.19 o 
  16  21   4     2284.18     2514.60    146.62 o 
 -15  22   4     1654.05     2029.73    119.46 o 
 -14  22   4     2567.03     3193.33    136.67 o 
 -13  22   4      360.25      461.97     85.56 o 
 -12  22   4      661.49      681.36     90.72 o 
 -11  22   4     2291.15     2503.25    118.31 o 
 -10  22   4     2541.65     2770.32    128.43 o 
  -9  22   4     1800.48     1588.33    120.98 o 
  -8  22   4      447.65      385.26     77.96 o 
  -7  22   4     2513.30     2684.87    119.55 o 
  -6  22   4     4425.03     4452.57    149.79 o 
  -5  22   4      479.97      439.79     73.95 o 
  -4  22   4     1071.76      941.59     80.68 o 
  -3  22   4     2969.70     3090.58    153.02 o 
  -2  22   4     5238.78     5438.70    156.48 o 
  -1  22   4     3240.56     3246.66    124.75 o 
   0  22   4     1565.49     1427.50     82.66 o 
   1  22   4     3201.67     3086.46    112.45 o 
   2  22   4     5636.27     6102.87    157.68 o 
   3  22   4     2997.84     3189.84    120.42 o 
   4  22   4      869.33      904.67     63.83 o 
   5  22   4      604.32      622.68     61.94 o 
   6  22   4     4378.17     4534.64    125.37 o 
   7  22   4     2617.10     2616.78    124.54 o 
   8  22   4      387.43      356.02     70.44 o 
   9  22   4     1707.56     1690.89    115.43 o 
  10  22   4     2594.46     2721.53    172.28 o 
  11  22   4     2307.65     2476.67    140.29 o 
  12  22   4      748.58      913.13     87.70 o 
  13  22   4      405.32      335.16    107.28 o 
  14  22   4     2352.46     2827.01    155.83 o 
  15  22   4     1727.76     1718.60    129.95 o 
 -13  23   4      676.27      846.57     96.95 o 
 -12  23   4       10.00      166.80     87.91 o 
 -11  23   4     1827.08     1962.09    109.43 o 
 -10  23   4     2777.59     3126.32    129.39 o 
  -9  23   4      517.36      672.30     76.80 o 
  -8  23   4      512.79      616.75     76.63 o 
  -7  23   4     1074.19     1038.77    107.48 o 
  -6  23   4     3526.45     4063.30    144.16 o 
  -5  23   4     2358.12     2377.50    135.09 o 
  -4  23   4      432.35      485.20     74.06 o 
  -3  23   4     1734.65     1577.38    117.21 o 
  -2  23   4     4067.42     4266.75    141.30 o 
  -1  23   4     3189.04     3507.77    129.69 o 
   0  23   4       53.91      150.20     68.80 o 
   1  23   4     3240.43     3351.70    120.18 o 
   2  23   4     4101.90     4583.74    141.03 o 
   3  23   4     1732.32     1616.67    101.61 o 
   4  23   4      453.53      406.03     91.74 o 
   5  23   4     2202.95     2168.11    144.59 o 
   6  23   4     3377.04     3751.10    121.46 o 
   7  23   4     1145.39     1243.85     88.95 o 
   8  23   4      546.32      572.01     74.89 o 
   9  23   4      473.63      621.05     79.79 o 
  10  23   4     2698.78     3246.50    140.03 o 
  11  23   4     1776.40     1763.56    126.50 o 
  12  23   4        5.37      253.46    118.03 o 
  13  23   4      701.91      672.13    111.71 o 
 -11  24   4      133.70      245.47    111.38 o 
 -10  24   4      278.19      446.78     86.13 o 
  -9  24   4     2203.45     2389.38    172.61 o 
  -8  24   4     1389.53     1424.65    101.66 o 
  -7  24   4     1205.01      987.15     92.39 o 
  -6  24   4      527.54      761.66     90.07 o 
  -5  24   4      602.53      480.05     82.09 o 
  -4  24   4      531.58      595.36     80.09 o 
  -3  24   4     1006.79      994.15     84.88 o 
  -2  24   4      678.40      732.04    110.55 o 
  -1  24   4     1947.01     2196.50    142.83 o 
   0  24   4     1735.60     1672.35     97.08 o 
   1  24   4     2248.50     2225.82    124.43 o 
   2  24   4      666.47      828.34     84.58 o 
   3  24   4      954.25      870.66     81.29 o 
   4  24   4      567.84      573.72     78.90 o 
   5  24   4      633.84      604.06    127.62 o 
   6  24   4      528.82      716.44     81.54 o 
   7  24   4     1229.93     1208.64     94.69 o 
   8  24   4     1470.60     1423.52    126.57 o 
   9  24   4     2178.96     2419.38    221.53 o 
  10  24   4      317.62      324.15    103.91 o 
  11  24   4      170.15      362.72    109.13 o 
  12  24   4      816.33      577.71    241.62 o 
  -9  25   4      694.00      910.35    100.03 o 
  -8  25   4     2505.92     2986.86    153.78 o 
  -7  25   4      556.65      603.48     88.59 o 
  -6  25   4      298.28      391.23     85.39 o 
  -5  25   4     1388.43     1361.89     96.97 o 
  -4  25   4     3056.69     3476.82    187.30 o 
  -3  25   4      596.07      592.95     81.81 o 
  -2  25   4      108.20       97.85     78.87 o 
  -1  25   4     2092.76     2459.49    119.80 o 
   0  25   4     5608.46     5980.55    167.66 o 
   1  25   4     2139.85     2049.97    123.05 o 
   2  25   4       86.07       45.57     91.72 o 
   3  25   4      510.14      504.14     81.18 o 
   4  25   4     2937.33     3275.01    167.83 o 
   5  25   4     1429.98     1575.28     98.32 o 
   6  25   4      256.56      198.22     89.26 o 
   7  25   4      510.76      580.76     94.20 o 
   8  25   4     2629.66     3072.61    176.62 o 
   9  25   4      643.00      778.65    124.43 o 
  -6  26   4      571.89      562.46     96.11 o 
  -5  26   4      616.25      444.86     90.20 o 
  -4  26   4      991.18     1228.31     92.94 o 
  -3  26   4     1333.28     1375.11     92.89 o 
  -2  26   4      662.60      668.45     94.48 o 
  -1  26   4     1281.32     1301.02    107.67 o 
   0  26   4      101.50      178.60     96.74 o 
   1  26   4     1172.89     1395.01    182.24 o 
   2  26   4      565.88      655.81    103.93 o 
   3  26   4     1292.51     1318.58    192.90 o 
   4  26   4     1057.36     1461.57    169.44 o 
   5  26   4      702.05      763.49    106.75 o 
   6  26   4      591.49      698.36    146.78 o 
   0   1   5     8694.54     9612.02    152.98 o 
  -1   2   5    37868.46    39147.44    449.70 o 
   0   2   5        4.99       37.32     16.36 o 
   1   2   5    37601.22    38491.15    416.59 o 
  -2   3   5    16624.84    16922.98    258.43 o 
  -1   3   5    20799.19    21917.21    268.69 o 
   0   3   5      614.43      503.75     26.15 o 
   1   3   5    20800.54    21520.40    238.76 o 
   2   3   5    18560.20    19498.92    188.53 o 
  -3   4   5    12618.73    13030.11    198.15 o 
  -2   4   5     5376.01     5779.43     97.97 o 
  -1   4   5    57892.79    60012.96    694.32 o 
   0   4   5    12628.66    13442.45    175.59 o 
   1   4   5    56602.57    58708.80    653.82 o 
   2   4   5     5373.86     5696.83     72.11 o 
   3   4   5    12895.18    13771.72    151.46 o 
  -4   5   5     2680.34     2564.31     61.58 o 
  -3   5   5      340.35      361.95     28.41 o 
  -2   5   5    17779.91    19721.45    253.43 o 
  -1   5   5    12415.56    13011.01    183.71 o 
   0   5   5    40264.94    43186.79    483.04 o 
   1   5   5    12419.65    13179.44    141.64 o 
   2   5   5    16254.02    17919.46    192.38 o 
   3   5   5      339.90      387.23     20.24 o 
   4   5   5     2907.62     3027.75     52.28 o 
  -5   6   5     2561.60     2503.51     56.67 o 
  -4   6   5     4014.71     4171.80     77.24 o 
  -3   6   5    20110.30    21015.89    265.00 o 
  -2   6   5     4173.29     4350.05     83.88 o 
  -1   6   5     5649.59     5713.79     93.79 o 
   0   6   5     4174.17     4460.19     81.95 o 
   1   6   5     4814.15     4953.71     71.31 o 
   2   6   5     4193.22     4497.92     62.68 o 
   3   6   5    20053.07    21186.47    226.10 o 
   4   6   5     4010.86     4359.80     67.16 o 
   5   6   5     2434.87     2373.35     45.85 o 
  -6   7   5     7815.42     8381.25    134.25 o 
  -5   7   5     1265.10     1242.89     56.50 o 
  -4   7   5     4524.99     4392.00     80.37 o 
  -3   7   5     2067.39     1957.57     54.04 o 
  -2   7   5     2145.76     2171.41     56.36 o 
  -1   7   5     6738.88     7035.21    104.45 o 
   0   7   5     5874.83     6236.16     83.99 o 
   1   7   5     6736.81     6828.21     87.13 o 
   2   7   5     1800.05     1936.50     51.17 o 
   3   7   5     2066.98     2138.12     50.03 o 
   4   7   5     4286.50     4224.21     67.21 o 
   5   7   5     1264.76     1292.19     54.77 o 
   6   7   5     8545.51     9525.81    112.04 o 
  -7   8   5     8239.38     8803.13    138.90 o 
  -6   8   5     1482.94     1298.64     54.14 o 
  -5   8   5    18138.06    18760.84    231.66 o 
  -4   8   5      675.17      652.15     34.78 o 
  -3   8   5     4762.03     4250.19     83.79 o 
  -2   8   5      364.83      382.18     25.97 o 
  -1   8   5     8699.40     8872.66    119.69 o 
   0   8   5     3328.53     3317.62     58.83 o 
   1   8   5     8755.95     8671.75    106.53 o 
   2   8   5      366.62      385.21     21.73 o 
   3   8   5     5040.82     4707.19     79.00 o 
   4   8   5      686.06      703.93     30.31 o 
   5   8   5    17375.61    18617.36    216.31 o 
   6   8   5     1484.30     1440.91     47.40 o 
   7   8   5     7806.65     8509.89    113.47 o 
  -8   9   5     3029.56     2767.18     79.67 o 
  -7   9   5     1162.61     1114.11     55.39 o 
  -6   9   5    13097.67    13216.60    176.56 o 
  -5   9   5      994.20      950.40     49.94 o 
  -4   9   5     8901.09     8890.38    125.98 o 
  -3   9   5     4862.28     5224.04     88.22 o 
  -2   9   5    15169.98    15653.95    205.43 o 
  -1   9   5     2817.07     3163.43     72.50 o 
   0   9   5    11265.02    11632.49    142.36 o 
   1   9   5     2815.18     2989.91     61.04 o 
   2   9   5    16818.43    17482.58    197.48 o 
   3   9   5     4862.64     5367.30     95.49 o 
   4   9   5     8423.76     8496.03    113.32 o 
   5   9   5      994.24      989.22     43.08 o 
   6   9   5    12774.63    13266.27    160.14 o 
   7   9   5     1162.49     1147.08     43.78 o 
   8   9   5     3202.96     3157.08     65.34 o 
  -9  10   5     2052.74     1791.13     76.15 o 
  -8  10   5      568.60      493.17     40.53 o 
  -7  10   5     7408.88     7592.48    119.85 o 
  -6  10   5     1306.27     1436.98     65.84 o 
  -5  10   5      958.26      948.90     44.58 o 
  -4  10   5     1516.56     1616.94     57.96 o 
  -3  10   5     5331.84     5392.34     94.82 o 
  -2  10   5     3363.77     3537.76     72.02 o 
  -1  10   5     3845.69     3666.22     66.88 o 
   0  10   5      544.54      435.32     26.93 o 
   1  10   5     3781.89     3371.23     66.03 o 
   2  10   5     3404.15     3556.22     69.51 o 
   3  10   5     6131.13     6274.59     90.11 o 
   4  10   5     1516.05     1615.27     51.15 o 
   5  10   5      642.70      635.31     32.54 o 
   6  10   5     1288.21     1475.55     53.34 o 
   7  10   5     7539.05     7917.44    110.63 o 
   8  10   5      567.66      596.71     31.72 o 
   9  10   5     1851.03     1681.15     61.16 o 
 -10  11   5     4038.84     3564.79     96.30 o 
  -9  11   5     1118.23     1055.91     75.02 o 
  -8  11   5     4384.90     4379.21     96.20 o 
  -7  11   5      760.60      775.36     43.02 o 
  -6  11   5     4669.49     4310.72     84.99 o 
  -5  11   5      239.79      289.94     28.30 o 
  -4  11   5     2942.90     3012.79     70.65 o 
  -3  11   5     1186.78     1241.17     50.10 o 
  -2  11   5     6810.28     6806.17    101.20 o 
  -1  11   5     1206.83     1182.05     49.01 o 
   0  11   5     7673.49     7743.85    107.93 o 
   1  11   5     1204.03     1157.18     48.27 o 
   2  11   5     7253.86     7256.50    108.97 o 
   3  11   5     1185.13     1338.72     54.40 o 
   4  11   5     3269.52     3386.77     79.01 o 
   5  11   5      238.90      251.35     28.03 o 
   6  11   5     4451.57     4257.21     81.87 o 
   7  11   5      761.38      724.93     35.83 o 
   8  11   5     4239.66     4319.72     86.29 o 
   9  11   5     1118.14     1130.74     49.24 o 
  10  11   5     4216.90     3999.60     84.77 o 
 -11  12   5      491.70      386.05     51.05 o 
 -10  12   5       94.98       79.68     51.46 o 
  -9  12   5     2553.93     2347.08     81.57 o 
  -8  12   5       15.66       17.36     39.91 o 
  -7  12   5      195.68      101.43     34.89 o 
  -6  12   5     1138.74     1085.49     44.36 o 
  -5  12   5     6285.75     6143.21    105.24 o 
  -4  12   5      192.91      218.47     29.14 o 
  -3  12   5     4012.78     4085.43     76.29 o 
  -2  12   5      884.65      956.64     45.59 o 
  -1  12   5     2776.84     2709.74     61.65 o 
   0  12   5      654.81      755.42     33.72 o 
   1  12   5     3048.59     2906.92     64.29 o 
   2  12   5      892.28     1010.87     44.86 o 
   3  12   5     4248.97     4193.64     77.88 o 
   4  12   5      196.39      198.66     26.38 o 
   5  12   5     6269.16     6287.76    101.88 o 
   6  12   5     1133.74     1091.24     45.44 o 
   7  12   5      124.27       55.87     32.89 o 
   8  12   5       13.57       30.81     33.42 o 
   9  12   5     2634.94     2576.31     72.13 o 
  10  12   5       94.53       46.90     35.39 o 
  11  12   5      444.97      254.67     42.12 o 
 -12  13   5     1593.69     1492.28     84.94 o 
 -11  13   5     1334.59     1240.21     80.51 o 
 -10  13   5     3454.63     3277.30    111.14 o 
  -9  13   5      878.97      984.25     58.94 o 
  -8  13   5     2776.16     2928.75     93.30 o 
  -7  13   5       13.87        0.76     41.85 o 
  -6  13   5     2418.35     2134.11     69.27 o 
  -5  13   5     1223.11     1073.12     47.41 o 
  -4  13   5     3593.49     3452.21     74.46 o 
  -3  13   5      330.19      326.74     29.02 o 
  -2  13   5     3081.68     2897.19     65.81 o 
  -1  13   5     1310.18     1338.59     53.77 o 
   0  13   5     6739.11     6202.05     99.26 o 
   1  13   5     1313.24     1276.44     51.34 o 
   2  13   5     2817.09     2560.12     68.43 o 
   3  13   5      332.02      296.48     28.75 o 
   4  13   5     3579.42     3616.94     79.68 o 
   5  13   5     1220.20     1128.86     62.89 o 
   6  13   5     2597.53     2391.08     81.41 o 
   7  13   5       13.56       24.63     37.24 o 
   8  13   5     2694.32     2898.55     74.02 o 
   9  13   5      880.01      927.30     45.09 o 
  10  13   5     3496.76     3535.49     99.05 o 
  11  13   5     1334.29     1214.57     61.61 o 
  12  13   5     1883.87     1857.79     85.94 o 
 -13  14   5      515.59      410.85     66.42 o 
 -12  14   5      124.84      113.13     59.56 o 
 -11  14   5     1378.60     1291.94     76.95 o 
 -10  14   5      718.63      803.37     62.09 o 
  -9  14   5     2704.94     2877.26    104.30 o 
  -8  14   5      627.71      461.81     50.85 o 
  -7  14   5     2042.68     1850.91     82.92 o 
  -6  14   5      727.17      670.25     47.74 o 
  -5  14   5     1737.08     1640.15     58.97 o 
  -4  14   5      295.29      256.51     31.01 o 
  -3  14   5     2422.07     2095.47     62.72 o 
  -2  14   5      350.89      271.45     30.45 o 
  -1  14   5     4216.92     4168.29     79.04 o 
   0  14   5      828.00      787.58     37.78 o 
   1  14   5     4140.04     4018.31     81.20 o 
   2  14   5      360.71      326.46     31.06 o 
   3  14   5     2299.86     1961.46     62.66 o 
   4  14   5      298.34      227.90     32.47 o 
   5  14   5     1686.82     1672.19     66.28 o 
   6  14   5      747.05      681.82     40.20 o 
   7  14   5     2104.95     2022.54     97.13 o 
   8  14   5      632.58      541.53     42.02 o 
   9  14   5     2640.22     2599.52     79.08 o 
  10  14   5      703.85      603.10     50.46 o 
  11  14   5     1357.34     1278.90     59.37 o 
  12  14   5      125.56       71.09     46.21 o 
  13  14   5      652.51      518.37     65.04 o 
 -14  15   5      323.14      232.69     69.26 o 
 -13  15   5      227.29      311.72     73.73 o 
 -12  15   5      321.89      151.74     82.39 o 
 -11  15   5      761.62      770.44     94.68 o 
 -10  15   5     1767.58     1406.36    103.40 o 
  -9  15   5      124.35      148.67     54.94 o 
  -8  15   5     1882.14     1718.75     87.99 o 
  -7  15   5      189.20      115.06     47.11 o 
  -6  15   5     4678.44     4806.42    112.31 o 
  -5  15   5      822.26      769.53     44.83 o 
  -4  15   5     3108.57     3134.69     79.32 o 
  -3  15   5      272.79      154.80     31.09 o 
  -2  15   5     2166.73     1930.26     62.96 o 
  -1  15   5        0.72      -14.16     37.93 o 
   0  15   5     4403.04     4173.58     83.90 o 
   1  15   5        0.71       -3.35     40.00 o 
   2  15   5     2045.69     1863.47     63.62 o 
   3  15   5      273.73      224.40     33.66 o 
   4  15   5     3105.67     3122.55     80.01 o 
   5  15   5      819.51      866.27     44.77 o 
   6  15   5     4539.46     4586.02     95.28 o 
   7  15   5      188.90      117.84     36.72 o 
   8  15   5     1910.70     1716.38     72.59 o 
   9  15   5      123.20      143.91     39.73 o 
  10  15   5     1721.35     1613.60     67.94 o 
  11  15   5      761.18      771.74     57.78 o 
  12  15   5      304.21      119.13     51.61 o 
  13  15   5      227.65      275.58     56.02 o 
  14  15   5      362.36      424.09     62.66 o 
 -15  16   5      769.09      858.67    142.91 o 
 -14  16   5      517.65      377.93     82.56 o 
 -13  16   5     2439.40     2340.93    121.12 o 
 -12  16   5       93.18       28.13     68.31 o 
 -11  16   5      781.93      565.37     73.52 o 
 -10  16   5      390.09      215.97     61.32 o 
  -9  16   5     2453.04     2353.17    113.84 o 
  -8  16   5       90.71       36.25     55.53 o 
  -7  16   5     1118.42      903.68     63.64 o 
  -6  16   5      274.02      183.51     47.16 o 
  -5  16   5      327.05      278.42     44.82 o 
  -4  16   5     1188.20     1174.63     52.72 o 
  -3  16   5     1711.90     1636.83     63.79 o 
  -2  16   5      140.68      111.32     37.66 o 
  -1  16   5     2026.54     1858.98     68.36 o 
   0  16   5      913.90      867.89     42.07 o 
   1  16   5     2060.18     1845.08     69.26 o 
   2  16   5      143.07       88.97     34.63 o 
   3  16   5     1779.44     1723.92     68.48 o 
   4  16   5     1201.73     1055.59     49.60 o 
   5  16   5      376.36      287.22     41.48 o 
   6  16   5      271.84      184.91     41.71 o 
   7  16   5     1006.86      816.67     50.93 o 
   8  16   5       87.09       86.34     46.26 o 
   9  16   5     2382.63     2542.17     86.12 o 
  10  16   5      392.62      327.14     48.16 o 
  11  16   5      749.22      654.91     52.97 o 
  12  16   5       87.72       26.24     66.50 o 
  13  16   5     2459.31     2627.87    129.38 o 
  14  16   5      519.38      549.55     72.09 o 
  15  16   5      669.92      735.62    100.67 o 
 -16  17   5      737.56      760.67    111.05 o 
 -15  17   5      330.64      383.02     84.81 o 
 -14  17   5      336.08      286.04     78.19 o 
 -13  17   5      292.79      193.16     71.09 o 
 -12  17   5     1602.08     1719.60    124.80 o 
 -11  17   5      246.37      148.83     72.15 o 
 -10  17   5      753.48      606.15     85.49 o 
  -9  17   5      496.02      412.76     72.03 o 
  -8  17   5     1410.04     1419.55     98.53 o 
  -7  17   5       13.95       18.39     70.23 o 
  -6  17   5     2266.01     2339.41     97.03 o 
  -5  17   5      578.39      484.33     56.88 o 
  -4  17   5     4408.74     4165.19    106.84 o 
  -3  17   5       80.30       94.65     37.50 o 
  -2  17   5      985.84      905.66     60.73 o 
  -1  17   5      186.36       50.80     36.92 o 
   0  17   5       69.31       13.29     49.37 o 
   1  17   5      187.16      137.05     43.28 o 
   2  17   5     1051.93      944.33     49.07 o 
   3  17   5       80.43      118.35     38.19 o 
   4  17   5     4634.84     4420.21     96.94 o 
   5  17   5      580.57      609.56     46.70 o 
   6  17   5     2087.00     2017.46     77.48 o 
   7  17   5       13.65       80.52     60.32 o 
   8  17   5     1395.54     1231.53     64.24 o 
   9  17   5      494.62      451.47     53.40 o 
  10  17   5      694.38      609.15     83.85 o 
  11  17   5      246.67      226.29     51.83 o 
  12  17   5     1584.97     1737.67    152.27 o 
  13  17   5      293.34      192.41     66.71 o 
  14  17   5      233.12      204.11     84.14 o 
  15  17   5      329.84      271.03     74.64 o 
  16  17   5      816.38      847.76     77.07 o 
 -17  18   5      386.81      642.64     99.47 o 
 -16  18   5      135.80      197.39    156.54 o 
 -15  18   5      367.45      496.86    157.80 o 
 -14  18   5        3.28       72.09    105.80 o 
 -13  18   5      571.34      576.76     77.51 o 
 -12  18   5       49.07      -24.12     76.90 o 
 -11  18   5     1392.32     1332.82    100.05 o 
 -10  18   5      181.58      128.21     66.55 o 
  -9  18   5     1139.93      948.73     73.06 o 
  -8  18   5      589.35      566.46     95.02 o 
  -7  18   5      282.61      247.86     54.91 o 
  -6  18   5      315.81      275.13     58.96 o 
  -5  18   5     2914.15     2970.22    103.84 o 
  -4  18   5      120.21       55.00     50.87 o 
  -3  18   5     3218.80     2951.11     95.08 o 
  -2  18   5      975.73      934.04     55.54 o 
  -1  18   5      302.13      243.75     42.62 o 
   0  18   5       51.65      -23.43     41.23 o 
   1  18   5      227.92      139.87     45.70 o 
   2  18   5      918.12      896.25     52.22 o 
   3  18   5     3399.59     3451.74     96.93 o 
   4  18   5      119.97      115.72     42.60 o 
   5  18   5     2838.77     2871.48     86.62 o 
   6  18   5      293.98      238.35     44.88 o 
   7  18   5      207.30      159.56     45.65 o 
   8  18   5      582.87      523.46     64.60 o 
   9  18   5     1211.57     1164.09     79.05 o 
  10  18   5      191.69      170.42     51.86 o 
  11  18   5     1386.47     1222.95     75.05 o 
  12  18   5       48.62       80.73     66.75 o 
  13  18   5      509.61      392.11     73.59 o 
  14  18   5        2.57       92.90     85.84 o 
  15  18   5      320.98      258.35     73.88 o 
  16  18   5      135.94      128.32     73.53 o 
  17  18   5      387.35      447.19     82.89 o 
 -18  19   5      661.25      612.62    114.40 o 
 -17  19   5      131.58      164.80    103.02 o 
 -16  19   5      374.73      434.34    126.83 o 
 -15  19   5       68.67      199.30    107.52 o 
 -14  19   5     1109.80     1059.31    102.84 o 
 -13  19   5      314.07       63.37     86.84 o 
 -12  19   5      584.19      722.02     81.19 o 
 -11  19   5      139.95      204.57     83.43 o 
 -10  19   5      995.21      893.59     86.90 o 
  -9  19   5      151.47       87.02     67.33 o 
  -8  19   5      985.61      917.51     69.07 o 
  -7  19   5      115.21       65.51     69.02 o 
  -6  19   5      444.44      458.91     58.01 o 
  -5  19   5      614.99      660.46     65.45 o 
  -4  19   5     1219.56     1175.80     76.31 o 
  -3  19   5      124.60       -4.35     51.07 o 
  -2  19   5     2507.74     2392.25     99.71 o 
  -1  19   5      497.09      473.64     51.66 o 
   0  19   5     1201.65     1070.71     57.43 o 
   1  19   5      494.38      307.28     47.03 o 
   2  19   5     2700.59     2762.76     88.65 o 
   3  19   5      123.29       82.60     47.34 o 
   4  19   5     1154.13     1082.18     59.07 o 
   5  19   5      618.45      642.02     51.54 o 
   6  19   5      477.77      573.39     51.11 o 
   7  19   5      114.00      149.91     48.53 o 
   8  19   5      986.65      928.73     62.12 o 
   9  19   5      153.87      215.32     55.02 o 
  10  19   5      955.33      835.98     84.36 o 
  11  19   5      140.75      275.05     68.10 o 
  12  19   5      630.60      486.94     74.33 o 
  13  19   5      311.68      152.78     74.44 o 
  14  19   5     1013.26     1113.20     88.73 o 
  15  19   5       68.94      183.15     76.45 o 
  16  19   5      369.17      438.11     72.45 o 
  17  19   5      131.01      264.30     73.87 o 
  18  19   5      670.72      703.35    100.82 o 
 -17  20   5      349.77      411.02    171.09 o 
 -16  20   5       16.32      154.84    157.95 o 
 -15  20   5      463.30      500.01    101.83 o 
 -14  20   5       42.92      143.90     84.46 o 
 -13  20   5      144.03      212.57     89.44 o 
 -12  20   5      164.70      255.61     78.14 o 
 -11  20   5       41.29      121.33     80.38 o 
 -10  20   5       52.19      156.69     95.04 o 
  -9  20   5      614.58      576.07     82.36 o 
  -8  20   5      139.21      119.21     65.40 o 
  -7  20   5     1922.34     1718.19    101.02 o 
  -6  20   5      698.86      633.57     74.03 o 
  -5  20   5      286.02      190.25     72.37 o 
  -4  20   5      229.40      236.27     55.85 o 
  -3  20   5     1440.42     1345.68    111.33 o 
  -2  20   5      244.71      234.49     59.35 o 
  -1  20   5     1083.10      860.73     79.25 o 
   0  20   5     1995.11     2034.13     95.34 o 
   1  20   5     1100.45      960.75     60.05 o 
   2  20   5      239.17      137.18     47.48 o 
   3  20   5     1383.58     1379.82     66.27 o 
   4  20   5      200.80      157.45     48.78 o 
   5  20   5      332.11      379.94     53.37 o 
   6  20   5      700.92      541.44     60.05 o 
   7  20   5     1910.16     1939.05     91.59 o 
   8  20   5      145.47      158.00     55.73 o 
   9  20   5      649.73      716.52     62.99 o 
  10  20   5       52.96       91.97     74.39 o 
  11  20   5       17.93      268.95    145.44 o 
  12  20   5      155.05      118.08     72.01 o 
  13  20   5      140.88      193.49     74.92 o 
  14  20   5       43.62      131.99     79.60 o 
  15  20   5      445.42      284.36     80.73 o 
  16  20   5       16.06        3.99     87.57 o 
  17  20   5      379.80      452.34     82.38 o 
 -16  21   5      849.00      893.08    211.58 o 
 -15  21   5       17.92       85.11    116.17 o 
 -14  21   5      622.26      733.41     86.19 o 
 -13  21   5        5.71      147.55     99.04 o 
 -12  21   5      147.47      210.32     81.02 o 
 -11  21   5       88.68      132.18     73.12 o 
 -10  21   5      204.31      224.40     79.16 o 
  -9  21   5       81.72      136.25     67.45 o 
  -8  21   5     1884.62     1824.55     95.46 o 
  -7  21   5      112.75       92.98     63.01 o 
  -6  21   5     1065.09      924.05     87.20 o 
  -5  21   5      439.93      346.80     68.51 o 
  -4  21   5      622.71      516.41     68.34 o 
  -3  21   5       57.75       16.52     63.42 o 
  -2  21   5     1016.55      803.18     75.36 o 
  -1  21   5      345.99      140.88     61.62 o 
   0  21   5     1546.88     1452.25     80.32 o 
   1  21   5      346.77      264.03     58.52 o 
   2  21   5      895.94      716.81     61.27 o 
   3  21   5       59.40       81.82     82.22 o 
   4  21   5      676.61      617.92     61.59 o 
   5  21   5      442.19      450.36     57.09 o 
   6  21   5     1031.13      987.75     70.08 o 
   7  21   5      115.18       73.21     58.05 o 
   8  21   5     1865.22     1900.57    119.69 o 
   9  21   5       80.66       21.86     65.96 o 
  10  21   5      259.65      228.16    109.09 o 
  11  21   5       86.66      250.69     76.33 o 
  12  21   5      173.06      255.44     73.54 o 
  13  21   5        5.93       34.11     74.78 o 
  14  21   5      672.41      702.18     82.47 o 
  15  21   5       17.97       87.50     88.15 o 
  16  21   5      835.80      857.37     91.91 o 
 -15  22   5      355.49      334.97    150.33 o 
 -14  22   5       29.98      181.76     85.20 o 
 -13  22   5      225.47      273.04     82.16 o 
 -12  22   5       80.56      112.90     79.38 o 
 -11  22   5      496.14      602.06     80.60 o 
 -10  22   5       51.95      166.40     78.64 o 
  -9  22   5      266.45      222.39     71.69 o 
  -8  22   5       83.99       68.82     74.37 o 
  -7  22   5     1232.60     1228.89     89.98 o 
  -6  22   5      112.24      101.81     71.38 o 
  -5  22   5      314.01      241.15     72.45 o 
  -4  22   5      378.37      247.77     69.63 o 
  -3  22   5       23.80       23.52     78.65 o 
  -2  22   5      216.04      148.80     67.63 o 
  -1  22   5      552.33      428.35     82.05 o 
   0  22   5      218.72      183.84     65.57 o 
   1  22   5      568.55      411.09     67.73 o 
   2  22   5      249.79      197.94     60.97 o 
   3  22   5       33.51       43.67     71.19 o 
   4  22   5      372.62      272.95     62.91 o 
   5  22   5      376.59      296.08     66.47 o 
   6  22   5      131.69      156.24     76.36 o 
   7  22   5     1316.02     1374.84     78.36 o 
   8  22   5       85.67      154.71     73.50 o 
   9  22   5      238.12      242.34     83.02 o 
  10  22   5       59.75       80.26     76.49 o 
  11  22   5      472.78      416.64     88.17 o 
  12  22   5       80.51      157.18     83.69 o 
  13  22   5      268.78      164.48     92.11 o 
  14  22   5       35.70      295.73    108.05 o 
  15  22   5      356.43      459.53    202.80 o 
 -13  23   5       21.78      123.99    101.60 o 
 -12  23   5      274.06      295.25     89.81 o 
 -11  23   5       89.13      164.65     85.61 o 
 -10  23   5      386.35      270.21     78.56 o 
  -9  23   5      102.69      152.27     95.41 o 
  -8  23   5      475.14      518.17     79.98 o 
  -7  23   5      476.33      484.34     78.81 o 
  -6  23   5     1145.28      932.14     89.92 o 
  -5  23   5       15.24       87.23     98.41 o 
  -4  23   5     1079.46     1017.63     85.98 o 
  -3  23   5      200.32       65.80     70.84 o 
  -2  23   5      469.05      284.54     72.39 o 
  -1  23   5       90.00      -18.36     74.17 o 
   0  23   5     1366.99     1275.80    104.78 o 
   1  23   5       91.50      102.29     69.30 o 
   2  23   5      457.47      360.40     67.40 o 
   3  23   5      201.43      197.86     70.46 o 
   4  23   5     1091.09      954.53     83.59 o 
   5  23   5       15.46       17.75     68.01 o 
   6  23   5     1134.70     1168.68     78.18 o 
   7  23   5      473.86      435.08     72.04 o 
   8  23   5      485.73      633.72     80.32 o 
   9  23   5      105.40      106.43     80.81 o 
  10  23   5      377.34      396.53    103.30 o 
  11  23   5       87.97      135.74     85.58 o 
  12  23   5      283.13      330.63     90.76 o 
  13  23   5       22.53       85.33     99.44 o 
 -11  24   5      202.04      197.42     84.72 o 
 -10  24   5        3.66       97.67     85.51 o 
  -9  24   5      176.01      194.21     90.83 o 
  -8  24   5      224.17      276.80     87.29 o 
  -7  24   5      364.83      416.44     84.28 o 
  -6  24   5      246.82      248.86     79.57 o 
  -5  24   5      203.66      162.22     78.65 o 
  -4  24   5        8.85      -24.05    102.34 o 
  -3  24   5      133.59       36.28     76.32 o 
  -2  24   5       32.63      111.53     80.06 o 
  -1  24   5      159.87      144.58     80.93 o 
   0  24   5      674.69      843.75     79.76 o 
   1  24   5      123.96       37.80     73.95 o 
   2  24   5       33.99       56.72     87.07 o 
   3  24   5      132.39       98.61     87.89 o 
   4  24   5       14.66      -15.73     81.57 o 
   5  24   5      223.05      223.23     77.72 o 
   6  24   5      246.76      393.74     84.32 o 
   7  24   5      329.86      279.41     80.76 o 
   8  24   5      227.24      165.18    116.92 o 
   9  24   5      207.86      181.13     92.44 o 
  10  24   5        3.94       23.02    151.55 o 
  11  24   5      193.20      273.78    119.48 o 
  -9  25   5       89.70       67.58    108.61 o 
  -8  25   5      193.57      296.96     89.17 o 
  -7  25   5       17.40       60.25     87.20 o 
  -6  25   5      336.30      309.71     85.46 o 
  -5  25   5      154.33      194.37     92.21 o 
  -4  25   5     1267.29     1289.53     90.27 o 
  -3  25   5      483.97      640.27     81.97 o 
  -2  25   5       51.59       52.23     85.76 o 
  -1  25   5      235.45      167.71     80.40 o 
   0  25   5      781.32      700.24     81.72 o 
   1  25   5      237.61      192.23     83.07 o 
   2  25   5       98.11       85.45     92.06 o 
   3  25   5      479.07      662.07     82.13 o 
   4  25   5     1263.50     1318.63     88.98 o 
   5  25   5      152.75      204.16     93.63 o 
   6  25   5      344.95      329.14     86.36 o 
   7  25   5       16.39       92.68    112.65 o 
   8  25   5      202.85      223.55    104.53 o 
   9  25   5       91.09      140.19    111.12 o 
  -5  26   5      297.62      465.78     90.07 o 
  -4  26   5      308.23      220.60     87.52 o 
  -3  26   5      494.41      379.22     87.62 o 
  -2  26   5        8.79       49.68    100.00 o 
  -1  26   5      274.09      379.45     86.65 o 
   0  26   5       26.83      -30.32     95.32 o 
   1  26   5      250.93      220.19     90.78 o 
   2  26   5       10.64       93.24     98.29 o 
   3  26   5      508.21      473.14     99.62 o 
   4  26   5      311.66      294.89     88.31 o 
   5  26   5      263.54      330.92     91.63 o 
   6  26   5       38.70      -95.07    265.84 o 
   0   0   6    36004.19    37290.48   1031.05 o 
  -1   1   6   268708.47   276907.38   4944.61 o 
   0   1   6     1399.48     1530.52     43.59 o 
   1   1   6   268406.88   286110.50   3637.32 o 
  -2   2   6    11670.87    11974.46    230.16 o 
  -1   2   6    34471.52    36132.01    418.84 o 
   0   2   6      251.64      259.55     17.40 o 
   1   2   6    34175.50    35744.62    377.28 o 
   2   2   6    10836.78    10856.74    183.94 o 
  -3   3   6     9264.79     8828.33    171.06 o 
  -2   3   6     4610.98     4818.61     88.46 o 
  -1   3   6    58868.70    61361.71    692.75 o 
   0   3   6    91913.26    98682.45   1125.76 o 
   1   3   6    53717.13    56729.49    596.37 o 
   2   3   6     4304.65     4515.58     60.00 o 
   3   3   6     7882.88     7789.88    148.39 o 
  -4   4   6    31772.13    32677.55    570.37 o 
  -3   4   6    33270.69    34880.15    455.15 o 
  -2   4   6    17583.93    18549.02    256.25 o 
  -1   4   6    37267.56    40090.26    490.41 o 
   0   4   6    78854.45    84877.34    985.66 o 
   1   4   6    39725.64    42298.29    442.31 o 
   2   4   6    18084.24    19323.97    197.72 o 
   3   4   6    31603.32    32620.72    334.73 o 
   4   4   6    32535.59    33370.22    631.33 o 
  -5   5   6   137741.75   142009.03   2293.69 o 
  -4   5   6     2001.82     2076.66     62.66 o 
  -3   5   6    79748.04    80333.49   1013.12 o 
  -2   5   6    14944.41    16388.71    228.86 o 
  -1   5   6    28529.37    28178.58    377.78 o 
   0   5   6     2378.42     2639.05     58.87 o 
   1   5   6    30296.00    29800.34    318.35 o 
   2   5   6    15278.76    16693.10    175.63 o 
   3   5   6    81373.88    82110.03    812.85 o 
   4   5   6     2500.66     2658.95     51.35 o 
   5   5   6   134595.58   137246.69   2017.84 o 
  -6   6   6    10589.09    11013.56    224.94 o 
  -5   6   6     7563.74     7505.52    122.15 o 
  -4   6   6     5898.30     6152.90    109.24 o 
  -3   6   6     1090.07      934.65     53.81 o 
  -2   6   6     9027.64     9183.78    138.58 o 
  -1   6   6     8846.60     9395.86    143.35 o 
   0   6   6      453.87      574.36     26.76 o 
   1   6   6     8863.51     9368.43    109.53 o 
   2   6   6     8437.25     8509.21    103.26 o 
   3   6   6     1143.93     1058.11     35.18 o 
   4   6   6     5744.45     5900.28     81.71 o 
   5   6   6     6759.81     6972.78    107.27 o 
   6   6   6     9811.28    10358.69    171.42 o 
  -7   7   6    27254.53    24057.93    429.49 o 
  -6   7   6     1725.18     1451.81     54.86 o 
  -5   7   6    25000.32    23946.92    308.72 o 
  -4   7   6    14798.65    14333.03    192.28 o 
  -3   7   6    78183.81    80155.21    989.75 o 
  -2   7   6    10063.44    10410.88    155.61 o 
  -1   7   6    37713.46    35688.01    424.88 o 
   0   7   6     8439.19     7829.47    103.65 o 
   1   7   6    36845.79    34701.12    352.96 o 
   2   7   6     9556.17     9818.01    117.24 o 
   3   7   6    76222.37    78478.27    825.54 o 
   4   7   6    13968.23    13856.74    162.01 o 
   5   7   6    28160.69    27683.55    302.10 o 
   6   7   6     1655.98     1405.23     41.80 o 
   7   7   6    25199.47    22713.55    320.77 o 
  -8   8   6    10641.37    11761.79    275.39 o 
  -7   8   6     8648.98     8347.32    136.20 o 
  -6   8   6     5091.10     5464.00     94.65 o 
  -5   8   6    31334.70    33588.48    406.10 o 
  -4   8   6     3498.64     3598.80     76.67 o 
  -3   8   6     5177.59     5154.89     99.78 o 
  -2   8   6    15891.08    15528.97    206.66 o 
  -1   8   6    16183.63    16584.12    210.39 o 
   0   8   6     4682.01     4498.75     72.91 o 
   1   8   6    14908.38    15155.78    180.39 o 
   2   8   6    15636.09    15398.39    171.32 o 
   3   8   6     5707.54     5728.08     87.77 o 
   4   8   6     3116.82     3274.06     62.67 o 
   5   8   6    32190.17    35252.63    375.49 o 
   6   8   6     4770.45     5197.47     81.44 o 
   7   8   6     8241.30     8128.65    108.60 o 
   8   8   6    10192.09    11166.17    178.69 o 
  -9   9   6    26184.99    26224.63    532.93 o 
  -8   9   6      139.52      128.53     32.17 o 
  -7   9   6    28391.11    27073.62    354.75 o 
  -6   9   6    10179.00     9502.67    141.95 o 
  -5   9   6    68061.43    67049.99    793.37 o 
  -4   9   6     9222.03     8924.91    140.13 o 
  -3   9   6    35668.45    35172.46    433.89 o 
  -2   9   6    31618.46    32124.39    412.41 o 
  -1   9   6    49325.85    47193.84    572.53 o 
   0   9   6    73575.81    80279.98    820.20 o 
   1   9   6    49708.21    48370.56    478.87 o 
   2   9   6    34230.11    35173.13    358.12 o 
   3   9   6    36047.45    35633.81    388.49 o 
   4   9   6     9250.61     9255.72    119.04 o 
   5   9   6    68508.03    66951.20    680.35 o 
   6   9   6    10864.39    10615.31    136.48 o 
   7   9   6    29305.07    28860.18    302.57 o 
   8   9   6      273.91      254.67     25.19 o 
   9   9   6    25166.69    25361.06    360.54 o 
 -10  10   6      763.22      739.51     76.49 o 
  -9  10   6     4825.03     4770.20    115.86 o 
  -8  10   6      595.25      556.09     43.18 o 
  -7  10   6     4966.68     4582.38     89.65 o 
  -6  10   6     4702.16     4952.95    121.97 o 
  -5  10   6    12373.96    11655.47    172.18 o 
  -4  10   6     2482.68     2689.05     71.58 o 
  -3  10   6    14414.79    14917.49    211.88 o 
  -2  10   6     7703.22     7608.93    122.23 o 
  -1  10   6     2454.24     2561.63     62.04 o 
   0  10   6     6878.55     6718.99     97.28 o 
   1  10   6     2479.27     2409.30     77.84 o 
   2  10   6     7743.94     7536.02    104.92 o 
   3  10   6    13290.57    13826.07    175.33 o 
   4  10   6     2283.13     2541.83     59.06 o 
   5  10   6    12691.75    12080.63    147.57 o 
   6  10   6     5067.18     5732.80     91.43 o 
   7  10   6     5022.60     5006.37     86.93 o 
   8  10   6      701.03      690.86     35.26 o 
   9  10   6     4766.23     4707.16     80.73 o 
  10  10   6      631.65      584.83     49.20 o 
 -11  11   6    11308.08    11197.79    257.99 o 
 -10  11   6      792.80      660.06     49.32 o 
  -9  11   6    26669.65    26711.04    369.24 o 
  -8  11   6    15076.41    15670.44    223.15 o 
  -7  11   6    35010.91    35733.14    423.76 o 
  -6  11   6     1215.76     1088.23     43.57 o 
  -5  11   6    24629.78    24192.73    300.06 o 
  -4  11   6    14317.64    13428.69    179.78 o 
  -3  11   6    40335.82    38045.22    441.54 o 
  -2  11   6      914.17      755.68     34.40 o 
  -1  11   6    41510.14    40467.36    458.90 o 
   0  11   6      305.02      254.14     25.62 o 
   1  11   6    42857.07    42279.23    439.56 o 
   2  11   6     1025.97      890.23     41.80 o 
   3  11   6    39826.31    37686.61    416.19 o 
   4  11   6    14514.94    13429.33    163.36 o 
   5  11   6    25666.65    24977.10    273.24 o 
   6  11   6     1069.61     1004.62     42.74 o 
   7  11   6    34961.50    35886.38    396.60 o 
   8  11   6    15319.85    16186.82    201.12 o 
   9  11   6    27143.19    26997.57    301.11 o 
  10  11   6      578.49      511.88     38.23 o 
  11  11   6    10811.53    10689.61    217.13 o 
 -12  12   6     2411.06     2297.40    187.92 o 
 -11  12   6    11504.43    11604.20    209.82 o 
 -10  12   6      318.60      265.40     46.24 o 
  -9  12   6      714.62      655.67     51.01 o 
  -8  12   6      435.15      415.94     44.47 o 
  -7  12   6     4304.19     4336.30    118.52 o 
  -6  12   6      907.05      781.61     39.50 o 
  -5  12   6     5265.44     5163.40     94.46 o 
  -4  12   6     4838.85     4623.59     88.78 o 
  -3  12   6    17947.13    18307.53    235.57 o 
  -2  12   6     7043.72     7272.07    106.13 o 
  -1  12   6     7678.02     7650.33    107.32 o 
   0  12   6    11963.71    12343.04    154.90 o 
   1  12   6     7249.57     7170.83    109.34 o 
   2  12   6     7097.71     7246.16    108.82 o 
   3  12   6    18849.92    18991.04    224.59 o 
   4  12   6     4730.71     4553.12     80.71 o 
   5  12   6     4798.07     4811.80     88.31 o 
   6  12   6      964.85      827.42     41.11 o 
   7  12   6     3870.75     3919.99     83.29 o 
   8  12   6      336.89      370.98     35.55 o 
   9  12   6      690.18      681.70     39.70 o 
  10  12   6      246.24      200.01     37.13 o 
  11  12   6    11399.67    11431.34    172.12 o 
  12  12   6     2647.47     2255.59    160.62 o 
 -13  13   6     8833.50     8723.04    317.73 o 
 -12  13   6     3045.54     2996.11    123.58 o 
 -11  13   6    13449.55    14263.68    262.86 o 
 -10  13   6    13900.75    14035.51    260.96 o 
  -9  13   6    15284.14    14928.41    247.64 o 
  -8  13   6      439.33      349.14     44.54 o 
  -7  13   6    24505.23    24900.72    352.55 o 
  -6  13   6    22609.03    22834.70    303.69 o 
  -5  13   6    24056.61    23608.51    310.73 o 
  -4  13   6     1682.24     1661.57     73.16 o 
  -3  13   6    34795.46    34713.16    382.55 o 
  -2  13   6     3428.64     3022.00     67.23 o 
  -1  13   6    29435.52    28927.35    312.59 o 
   0  13   6    17370.84    18470.37    217.52 o 
   1  13   6    28104.53    26840.10    319.27 o 
   2  13   6     3052.59     2625.66     67.56 o 
   3  13   6    35723.60    35489.79    413.02 o 
   4  13   6     1527.43     1562.54     61.52 o 
   5  13   6    23364.71    23295.31    275.38 o 
   6  13   6    22443.51    22570.50    268.98 o 
   7  13   6    25570.53    25921.18    299.33 o 
   8  13   6      289.19      292.94     35.59 o 
   9  13   6    15367.54    14988.66    196.81 o 
  10  13   6    13532.82    13746.42    194.10 o 
  11  13   6    12665.43    13019.05    211.80 o 
  12  13   6     3389.43     3175.87    113.84 o 
  13  13   6     9742.15    10087.69    244.57 o 
 -14  14   6     4717.07     4621.79    235.34 o 
 -13  14   6      594.21      619.72     84.98 o 
 -12  14   6     1387.99     1240.07     87.45 o 
 -11  14   6      111.93       44.21     56.63 o 
 -10  14   6     1098.34     1163.61     92.94 o 
  -9  14   6    11992.20    12324.21    236.88 o 
  -8  14   6      249.36      265.98     51.11 o 
  -7  14   6      444.30      406.59     60.89 o 
  -6  14   6      780.18      786.71     53.25 o 
  -5  14   6    10358.67    10884.94    170.58 o 
  -4  14   6     2719.71     2549.16     73.79 o 
  -3  14   6     2712.74     2741.45     87.78 o 
  -2  14   6     5932.61     5742.19    102.16 o 
  -1  14   6     9639.63     9744.70    133.97 o 
   0  14   6     5962.73     6316.96    103.58 o 
   1  14   6     9843.02     9902.99    154.06 o 
   2  14   6     6116.42     6070.34    100.56 o 
   3  14   6     2523.42     2457.25     80.57 o 
   4  14   6     2743.11     2616.48     72.82 o 
   5  14   6    10433.53    10800.34    151.49 o 
   6  14   6      646.61      690.73     41.24 o 
   7  14   6      586.65      522.45     43.81 o 
   8  14   6      301.99      303.80     39.97 o 
   9  14   6    11534.00    11830.57    169.32 o 
  10  14   6     1063.82     1164.65     76.30 o 
  11  14   6      213.07      124.62     50.43 o 
  12  14   6     1347.17     1108.27    102.99 o 
  13  14   6      595.99      470.35     65.93 o 
  14  14   6     4790.30     5273.40    270.28 o 
 -15  15   6     2373.52     2301.30    262.66 o 
 -14  15   6      761.71      559.51     95.01 o 
 -13  15   6    12946.20    13762.89    271.88 o 
 -12  15   6     5322.34     5643.21    162.71 o 
 -11  15   6     8699.23     8916.68    204.29 o 
 -10  15   6     3729.83     3730.27    131.72 o 
  -9  15   6    14980.78    16096.26    293.37 o 
  -8  15   6     7425.15     7323.99    173.79 o 
  -7  15   6    12525.76    12042.25    231.50 o 
  -6  15   6     1686.29     1741.88     93.40 o 
  -5  15   6    18070.76    18021.01    262.95 o 
  -4  15   6     5199.49     4698.66     97.67 o 
  -3  15   6    17548.36    17510.67    220.92 o 
  -2  15   6      442.45      381.85     35.69 o 
  -1  15   6    16970.06    16159.56    212.03 o 
   0  15   6     8489.63     8147.75    123.93 o 
   1  15   6    17558.08    16883.14    209.88 o 
   2  15   6      440.74      305.55     36.54 o 
   3  15   6    16334.30    16282.97    231.77 o 
   4  15   6     5552.19     5279.40     99.89 o 
   5  15   6    18991.26    18559.42    239.96 o 
   6  15   6     1463.65     1483.44     59.62 o 
   7  15   6    11711.70    11562.32    165.43 o 
   8  15   6     7345.39     7379.93    124.77 o 
   9  15   6    14936.70    16139.88    220.87 o 
  10  15   6     3620.27     3860.34    102.05 o 
  11  15   6     9004.90     9409.37    174.09 o 
  12  15   6     5911.32     6269.50    140.67 o 
  13  15   6    12743.73    13817.32    231.34 o 
  14  15   6      694.80      524.62     65.09 o 
  15  15   6     2505.65     2782.19    145.02 o 
 -16  16   6       58.19       83.41    123.17 o 
 -15  16   6     2340.13     2425.46    142.29 o 
 -14  16   6      671.88      484.79     79.61 o 
 -13  16   6     2472.83     2505.73    126.33 o 
 -12  16   6      534.91      571.39     70.63 o 
 -11  16   6     2187.49     2152.30    114.28 o 
 -10  16   6     1672.72     1494.54    103.66 o 
  -9  16   6     2987.19     3097.77    123.72 o 
  -8  16   6       15.85       -8.11     61.51 o 
  -7  16   6     4708.44     4718.58    138.31 o 
  -6  16   6     1596.52     1556.59     80.28 o 
  -5  16   6      946.58      798.16     62.93 o 
  -4  16   6     5374.37     5521.31    108.10 o 
  -3  16   6     3173.45     3170.03    104.74 o 
  -2  16   6     1169.88     1020.02     57.72 o 
  -1  16   6     3872.65     3663.84     86.61 o 
   0  16   6     1085.58     1053.68     49.59 o 
   1  16   6     3955.11     3841.26     92.94 o 
   2  16   6     1195.88     1100.07     52.75 o 
   3  16   6     3297.28     3287.07     87.36 o 
   4  16   6     5534.34     5657.82    107.47 o 
   5  16   6      675.01      640.48     44.03 o 
   6  16   6     1507.90     1316.13     61.22 o 
   7  16   6     4242.44     4243.41     96.02 o 
   8  16   6       23.20       70.72     42.50 o 
   9  16   6     3336.82     3666.44    102.18 o 
  10  16   6     1647.13     1402.22     79.39 o 
  11  16   6     2192.30     2262.66    101.11 o 
  12  16   6      532.82      504.71     78.04 o 
  13  16   6     2329.64     2610.98    119.13 o 
  14  16   6      611.57      482.86     71.38 o 
  15  16   6     2437.40     2434.88    107.25 o 
  16  16   6       37.68       63.51     85.35 o 
 -17  17   6     3731.26     3977.13    258.72 o 
 -16  17   6      526.05      373.88     90.49 o 
 -15  17   6      854.48      965.29    205.82 o 
 -14  17   6     3262.51     3149.10    138.44 o 
 -13  17   6     5164.23     5028.36    159.09 o 
 -12  17   6       48.90       55.63     95.61 o 
 -11  17   6     3042.48     3097.59    129.59 o 
 -10  17   6     3048.74     3088.65    140.23 o 
  -9  17   6     6891.23     6738.66    174.26 o 
  -8  17   6     1443.90     1184.93     80.86 o 
  -7  17   6    10632.28    10878.77    198.38 o 
  -6  17   6     9135.50     9583.29    180.64 o 
  -5  17   6    13989.04    13550.34    226.80 o 
  -4  17   6      181.74      185.99     48.09 o 
  -3  17   6    19831.82    19430.48    267.21 o 
  -2  17   6     4867.69     4381.45    100.14 o 
  -1  17   6    11592.50    11091.65    177.93 o 
   0  17   6        2.88       14.63     66.74 o 
   1  17   6    11091.06    10848.40    173.60 o 
   2  17   6     4904.20     4421.18    102.43 o 
   3  17   6    19933.41    19840.72    271.80 o 
   4  17   6      253.43      209.08     39.46 o 
   5  17   6    13827.54    13584.46    194.33 o 
   6  17   6     8927.85     9219.12    150.98 o 
   7  17   6    10308.32    10446.53    172.78 o 
   8  17   6     1577.59     1277.75     66.12 o 
   9  17   6     7208.69     7134.38    139.98 o 
  10  17   6     2856.35     2899.22    142.91 o 
  11  17   6     2973.84     2892.76    107.37 o 
  12  17   6       24.63       79.60     58.81 o 
  13  17   6     4995.02     4835.46    136.93 o 
  14  17   6     3166.48     3345.20    137.13 o 
  15  17   6      905.58     1032.16     79.31 o 
  16  17   6      539.10      338.94     74.64 o 
  17  17   6     3759.54     4049.34    179.48 o 
 -18  18   6      282.86      408.61    207.50 o 
 -17  18   6     1341.44     1445.80    131.74 o 
 -16  18   6      377.81      539.88    117.51 o 
 -15  18   6      711.98      576.76     87.42 o 
 -14  18   6      156.08      148.42     80.37 o 
 -13  18   6     2848.22     3326.79    139.04 o 
 -12  18   6     1811.70     1482.64    105.14 o 
 -11  18   6     4023.35     3718.87    197.96 o 
 -10  18   6      758.59      645.74     78.84 o 
  -9  18   6      599.53      637.17     92.38 o 
  -8  18   6      900.61      901.51     95.36 o 
  -7  18   6     1088.09     1205.45     95.36 o 
  -6  18   6     1981.86     2165.78    108.47 o 
  -5  18   6     7074.27     7249.82    153.15 o 
  -4  18   6     2363.29     2456.27     98.22 o 
  -3  18   6      639.65      593.85     54.26 o 
  -2  18   6      472.07      448.66     46.83 o 
  -1  18   6     5123.93     5022.93    118.21 o 
   0  18   6     1486.19     1296.72     72.57 o 
   1  18   6     4912.95     4937.87    110.05 o 
   2  18   6      573.71      542.95     49.35 o 
   3  18   6      777.92      749.26     49.65 o 
   4  18   6     2528.00     2681.24    113.16 o 
   5  18   6     6887.64     6945.27    134.95 o 
   6  18   6     2034.62     2114.27    112.00 o 
   7  18   6     1348.11     1386.90     73.30 o 
   8  18   6      968.34     1028.98     57.95 o 
   9  18   6      559.64      577.21     59.11 o 
  10  18   6      806.96      777.28     71.45 o 
  11  18   6     3985.83     3711.29    142.08 o 
  12  18   6     1860.30     1799.16    109.80 o 
  13  18   6     2967.82     3332.88    117.64 o 
  14  18   6      124.37      158.95     69.93 o 
  15  18   6      606.44      640.11     71.32 o 
  16  18   6      436.35      391.91     77.72 o 
  17  18   6     1276.55     1403.87     99.78 o 
  18  18   6      306.86      357.20    118.74 o 
 -18  19   6       20.16      258.06    121.48 o 
 -17  19   6     2669.52     3334.92    215.90 o 
 -16  19   6      370.35      585.39    106.14 o 
 -15  19   6     4531.67     5122.46    171.44 o 
 -14  19   6      454.75      382.64     88.54 o 
 -13  19   6     5425.10     5891.93    184.34 o 
 -12  19   6     2413.17     2746.36    151.26 o 
 -11  19   6     3644.71     3836.00    163.67 o 
 -10  19   6      141.11      132.86     68.43 o 
  -9  19   6    12319.20    12914.77    232.08 o 
  -8  19   6     3411.52     3451.02    175.49 o 
  -7  19   6     2992.02     3116.27    128.10 o 
  -6  19   6      570.80      490.49     73.84 o 
  -5  19   6     7115.69     7041.33    155.30 o 
  -4  19   6     7223.05     7030.07    159.14 o 
  -3  19   6     8723.62     8658.97    176.67 o 
  -2  19   6      170.05      152.90     55.66 o 
  -1  19   6    11780.29    11816.41    203.62 o 
   0  19   6    14075.80    13814.09    226.03 o 
   1  19   6    12100.38    12223.22    205.45 o 
   2  19   6      125.33       84.89     48.14 o 
   3  19   6     8550.20     8430.62    161.77 o 
   4  19   6     7130.38     7020.31    143.40 o 
   5  19   6     7251.44     7382.22    146.79 o 
   6  19   6      655.13      662.73     59.45 o 
   7  19   6     2499.62     2691.39     99.65 o 
   8  19   6     3126.09     3366.40    114.14 o 
   9  19   6    12380.71    12840.01    234.19 o 
  10  19   6      146.87      107.59     76.70 o 
  11  19   6     3477.51     3676.35    119.83 o 
  12  19   6     2450.95     2823.36    148.97 o 
  13  19   6     5259.30     5748.51    147.10 o 
  14  19   6      393.44      256.65     73.96 o 
  15  19   6     4638.24     5562.13    149.87 o 
  16  19   6      410.83      412.96     88.23 o 
  17  19   6     2960.32     3347.25    135.07 o 
  18  19   6       25.78      246.37     78.05 o 
 -17  20   6      139.95      178.71    107.78 o 
 -16  20   6      172.78      366.04    122.86 o 
 -15  20   6     1800.04     1737.76    126.05 o 
 -14  20   6      263.91      214.05     90.63 o 
 -13  20   6      473.14      519.92     86.50 o 
 -12  20   6      389.18      559.15     76.34 o 
 -11  20   6     1452.36     1346.94    110.51 o 
 -10  20   6     1200.07     1172.10     91.10 o 
  -9  20   6     2208.96     2328.56    121.58 o 
  -8  20   6      345.49      384.49     63.56 o 
  -7  20   6     3866.75     3854.86    123.71 o 
  -6  20   6     1303.91     1070.05     75.15 o 
  -5  20   6     1501.43     1471.11     78.58 o 
  -4  20   6      237.55      189.82     61.47 o 
  -3  20   6     1708.14     1791.75     98.79 o 
  -2  20   6      207.12       59.03     59.24 o 
  -1  20   6     1035.67     1195.08     90.55 o 
   0  20   6      197.11      158.84     51.72 o 
   1  20   6      874.87      945.53     63.84 o 
   2  20   6      188.20      179.66     55.67 o 
   3  20   6     1825.22     2019.82     93.02 o 
   4  20   6      286.34      236.38     54.27 o 
   5  20   6     1540.36     1528.04     87.93 o 
   6  20   6     1357.64     1136.16     70.05 o 
   7  20   6     3943.42     4203.43    116.46 o 
   8  20   6      386.51      501.80     68.92 o 
   9  20   6     1977.05     2221.84    114.06 o 
  10  20   6     1204.22     1146.94     91.22 o 
  11  20   6     1516.49     1562.67    124.08 o 
  12  20   6      397.43      386.57     85.76 o 
  13  20   6      427.32      509.51     75.67 o 
  14  20   6      310.49      277.27     78.17 o 
  15  20   6     1877.18     1991.13    152.68 o 
  16  20   6      202.72      271.46     75.62 o 
  17  20   6      165.96      291.30     86.27 o 
 -16  21   6       55.96      418.51    183.83 o 
 -15  21   6     2208.92     3173.25    153.36 o 
 -14  21   6     1653.66     1763.88    110.90 o 
 -13  21   6     2832.08     3481.50    135.03 o 
 -12  21   6      403.99      386.47     78.43 o 
 -11  21   6     5488.45     6413.61    162.59 o 
 -10  21   6     2124.37     2406.57    113.68 o 
  -9  21   6     5389.05     5981.33    157.93 o 
  -8  21   6       21.41       71.48     75.77 o 
  -7  21   6     5940.72     6338.58    154.70 o 
  -6  21   6     3246.76     2972.52    118.41 o 
  -5  21   6     3940.49     4271.88    135.10 o 
  -4  21   6      256.05      192.22     72.19 o 
  -3  21   6     6323.83     6459.97    165.93 o 
  -2  21   6     8649.07     8637.91    190.56 o 
  -1  21   6     6176.01     6071.86    158.84 o 
   0  21   6       70.64       38.42     62.67 o 
   1  21   6     6061.36     5883.33    143.31 o 
   2  21   6     8056.00     7911.11    161.54 o 
   3  21   6     6334.42     6339.29    140.92 o 
   4  21   6      270.58      191.34     59.30 o 
   5  21   6     3801.29     3818.20    129.69 o 
   6  21   6     3014.78     3038.00    121.09 o 
   7  21   6     6214.55     6817.55    157.44 o 
   8  21   6       31.66       63.37     67.90 o 
   9  21   6     5009.84     5175.84    158.81 o 
  10  21   6     2275.07     2316.48    138.61 o 
  11  21   6     5480.20     6046.66    171.56 o 
  12  21   6      401.52      300.28    117.04 o 
  13  21   6     2822.10     3166.06    141.11 o 
  14  21   6     1757.83     2055.07    138.75 o 
  15  21   6     2315.80     2750.54    126.40 o 
  16  21   6       42.05      293.80    156.11 o 
 -14  22   6      150.68      546.84     88.19 o 
 -13  22   6     1797.24     2064.87    125.54 o 
 -12  22   6      256.35      257.22     81.30 o 
 -11  22   6      468.95      468.90     79.64 o 
 -10  22   6      316.54      255.04     76.29 o 
  -9  22   6     2813.31     3031.14    124.10 o 
  -8  22   6      140.43      176.10     82.95 o 
  -7  22   6      499.60      505.83     69.04 o 
  -6  22   6     1240.53     1239.30     82.29 o 
  -5  22   6     1582.07     1249.61     88.72 o 
  -4  22   6     1487.46     1345.65     94.13 o 
  -3  22   6     1146.81     1121.04    125.90 o 
  -2  22   6      106.01      155.78     72.33 o 
  -1  22   6     1486.28     1368.78     86.36 o 
   0  22   6        1.71       51.30     70.25 o 
   1  22   6     1386.41     1430.09     91.35 o 
   2  22   6      125.74      123.67     62.32 o 
   3  22   6     1078.12      940.22     65.10 o 
   4  22   6     1538.70     1322.42     77.83 o 
   5  22   6     1470.02     1298.98     98.34 o 
   6  22   6     1294.90     1320.25     91.73 o 
   7  22   6      442.81      425.76     72.88 o 
   8  22   6      135.18       70.09     79.51 o 
   9  22   6     2958.38     3252.31    146.39 o 
  10  22   6      353.97      458.57     96.82 o 
  11  22   6      452.33      535.00     92.44 o 
  12  22   6      264.54      204.37     85.56 o 
  13  22   6     1824.89     2191.82    216.40 o 
  14  22   6      161.44      214.63    132.74 o 
 -12  23   6     1433.57     1891.26    116.37 o 
 -11  23   6     1110.65     1181.55     96.30 o 
 -10  23   6      224.11      289.63     79.01 o 
  -9  23   6     4292.10     4764.87    149.03 o 
  -8  23   6      840.23      769.04     87.79 o 
  -7  23   6     4024.33     4058.59    148.59 o 
  -6  23   6      225.23      139.54     81.70 o 
  -5  23   6     3553.09     3729.78    142.53 o 
  -4  23   6     2615.16     2708.35    122.75 o 
  -3  23   6     4334.25     4571.47    146.18 o 
  -2  23   6       65.50       82.62     76.12 o 
  -1  23   6     5166.48     5770.68    162.11 o 
   0  23   6     3213.48     2858.35    123.57 o 
   1  23   6     5398.38     5996.62    161.88 o 
   2  23   6       75.52      141.23     73.27 o 
   3  23   6     4190.25     4269.19    141.94 o 
   4  23   6     2558.53     2674.16    133.87 o 
   5  23   6     3694.18     3956.12    131.18 o 
   6  23   6      207.38      211.92     71.52 o 
   7  23   6     4121.85     4258.46    210.51 o 
   8  23   6      867.93      797.84     98.63 o 
   9  23   6     4431.58     5034.02    174.50 o 
  10  23   6      234.10      251.67     93.05 o 
  11  23   6      977.22     1042.10    133.76 o 
  12  23   6     1431.92     1708.24    162.82 o 
  13  23   6     2527.54     1993.52    282.19 o 
 -11  24   6      625.11      808.82    133.40 o 
 -10  24   6      346.19      398.55     82.57 o 
  -9  24   6      476.53      486.35     87.20 o 
  -8  24   6       46.92      118.42    102.05 o 
  -7  24   6     1660.38     1734.34    127.28 o 
  -6  24   6      171.95      138.48     98.15 o 
  -5  24   6     1515.70     1546.84    141.94 o 
  -4  24   6      115.77      138.18     78.97 o 
  -3  24   6      646.64      704.95     82.85 o 
  -2  24   6      695.28      543.27     80.36 o 
  -1  24   6      631.43      501.81     77.32 o 
   0  24   6       44.41       36.99     88.79 o 
   1  24   6      744.23      699.02     83.13 o 
   2  24   6      756.53      794.68     93.88 o 
   3  24   6      651.19      695.55     85.35 o 
   4  24   6      138.94      211.42     76.93 o 
   5  24   6     1466.88     1587.39    101.16 o 
   6  24   6      148.20      136.26     81.08 o 
   7  24   6     1784.68     1834.61    122.80 o 
   8  24   6       52.08      235.96     90.74 o 
   9  24   6      488.18      457.80     94.82 o 
  10  24   6      322.10      307.77     95.32 o 
  11  24   6      580.49      896.89    201.12 o 
  -8  25   6       17.77       79.94     90.84 o 
  -7  25   6     1654.02     1942.68    132.86 o 
  -6  25   6     1617.34     1725.73    153.82 o 
  -5  25   6     3379.54     3901.88    147.92 o 
  -4  25   6      112.80       82.12     83.73 o 
  -3  25   6     1146.03     1283.80    132.83 o 
  -2  25   6     1437.20     1341.04    118.62 o 
  -1  25   6     2010.87     2027.59    114.18 o 
   0  25   6      230.57       61.74     80.64 o 
   1  25   6     2007.37     2230.24    128.15 o 
   2  25   6     1329.28     1312.87     96.15 o 
   3  25   6     1257.64     1291.40     94.32 o 
   4  25   6      107.46       71.44     98.83 o 
   5  25   6     3574.78     4017.95    148.81 o 
   6  25   6     1711.24     1609.95    122.88 o 
   7  25   6     1623.73     1688.19    120.51 o 
   8  25   6       19.49       87.41    108.48 o 
  -4  26   6       81.10      184.00     88.73 o 
  -3  26   6     1327.63     1207.55     94.54 o 
  -2  26   6      158.56      201.22    106.07 o 
  -1  26   6      393.56      471.99     87.90 o 
   0  26   6      153.82      348.57     91.95 o 
   1  26   6      497.93      593.65    112.68 o 
   2  26   6      183.21      140.01     90.77 o 
   3  26   6     1340.59     1201.46     99.09 o 
   4  26   6      102.49      195.90     89.67 o 
   5  26   6      936.81     1047.02    251.92 o 
   0   1   7    24689.88    26439.65    299.01 o 
  -1   2   7    10564.58    11503.17    154.36 o 
   0   2   7     7434.47     7754.11     98.70 o 
   1   2   7    11470.99    12511.87    133.62 o 
  -2   3   7    24461.41    26536.79    334.03 o 
  -1   3   7     2340.21     2350.71     57.23 o 
   0   3   7    16615.39    17396.15    209.53 o 
   1   3   7     2339.27     2330.54     44.20 o 
   2   3   7    23905.83    25796.96    259.10 o 
  -3   4   7     3164.47     3334.13     79.32 o 
  -2   4   7     1524.98     1584.12     54.33 o 
  -1   4   7    11586.00    12456.56    173.84 o 
   0   4   7        2.16       34.04     17.33 o 
   1   4   7    12559.41    13680.48    156.28 o 
   2   4   7     1527.44     1591.87     38.52 o 
   3   4   7     3208.47     3520.80     57.15 o 
  -4   5   7    30189.81    31916.42    416.65 o 
  -3   5   7     1379.37     1299.17     58.30 o 
  -2   5   7    14233.15    15311.46    216.79 o 
  -1   5   7     7106.35     7455.66    114.01 o 
   0   5   7    20213.53    20613.14    261.09 o 
   1   5   7     7117.76     7443.40     98.23 o 
   2   5   7    14301.43    15276.16    165.01 o 
   3   5   7     1375.23     1360.82     39.58 o 
   4   5   7    29781.09    31359.42    344.62 o 
  -5   6   7    11728.29    12037.18    187.19 o 
  -4   6   7     6165.08     6868.87    124.58 o 
  -3   6   7     9540.81     9349.63    156.13 o 
  -2   6   7      704.86      748.55     37.95 o 
  -1   6   7    11459.03    11752.38    164.23 o 
   0   6   7     3050.43     3014.16     67.32 o 
   1   6   7    11584.12    11780.49    138.00 o 
   2   6   7      701.32      651.85     26.70 o 
   3   6   7    10457.72    10357.18    121.73 o 
   4   6   7     6171.89     7028.77     93.87 o 
   5   6   7    11941.40    12345.58    145.76 o 
  -6   7   7     6474.36     6755.40    128.96 o 
  -5   7   7     7814.90     7838.20    129.80 o 
  -4   7   7    14479.19    15041.69    230.77 o 
  -3   7   7     1833.98     1949.77     69.33 o 
  -2   7   7     3253.51     3031.81     78.09 o 
  -1   7   7      502.29      606.38     37.39 o 
   0   7   7     7683.76     7424.81    109.57 o 
   1   7   7      507.55      597.99     26.27 o 
   2   7   7     2812.78     2720.29     55.11 o 
   3   7   7     1841.06     2081.04     50.29 o 
   4   7   7    15764.68    16547.10    182.35 o 
   5   7   7     7821.14     7892.54    107.82 o 
   6   7   7     7074.91     7632.04     95.89 o 
  -7   8   7    10201.21    10236.67    163.08 o 
  -6   8   7     1138.13     1127.69     50.60 o 
  -5   8   7     5334.76     5423.19    105.56 o 
  -4   8   7      641.99      612.51     40.15 o 
  -3   8   7    10839.64    11876.80    183.79 o 
  -2   8   7     1485.87     1446.96     63.32 o 
  -1   8   7     2180.83     1898.15     65.69 o 
   0   8   7      778.28      858.43     35.80 o 
   1   8   7     1882.22     1554.02     46.23 o 
   2   8   7     1470.38     1484.06     46.29 o 
   3   8   7    10760.00    11824.97    143.24 o 
   4   8   7      636.95      600.16     27.86 o 
   5   8   7     5699.04     5868.27     89.57 o 
   6   8   7     1147.72     1215.27     41.61 o 
   7   8   7    10681.93    10979.77    122.83 o 
  -8   9   7     8709.44     8157.79    144.91 o 
  -7   9   7      299.92      247.75     30.98 o 
  -6   9   7     1289.74     1016.86     43.44 o 
  -5   9   7      232.82      224.71     28.57 o 
  -4   9   7    17942.70    18347.26    245.12 o 
  -3   9   7      266.96      220.14     32.84 o 
  -2   9   7    14756.90    15483.57    202.80 o 
  -1   9   7     1481.58     1669.96     58.63 o 
   0   9   7     8172.80     8236.03    117.55 o 
   1   9   7     1467.36     1731.71     53.88 o 
   2   9   7    13422.55    14151.14    166.24 o 
   3   9   7      268.91      226.86     24.40 o 
   4   9   7    18127.01    18493.72    217.84 o 
   5   9   7      236.47      292.55     29.57 o 
   6   9   7     1101.55      842.65     37.45 o 
   7   9   7      302.47      275.32     24.94 o 
   8   9   7     8209.71     7721.33    100.00 o 
  -9  10   7     3023.97     2867.36    101.01 o 
  -8  10   7       17.27      -39.65     39.65 o 
  -7  10   7     2999.41     2473.72     74.67 o 
  -6  10   7      155.35      134.15     29.29 o 
  -5  10   7     9299.44     9108.54    142.84 o 
  -4  10   7      205.16      245.78     32.20 o 
  -3  10   7    10242.26    10537.98    155.72 o 
  -2  10   7     1554.24     1559.68     62.73 o 
  -1  10   7    11321.10    11660.25    159.44 o 
   0  10   7      439.67      417.42     26.78 o 
   1  10   7    10727.50    11036.24    147.46 o 
   2  10   7     1538.27     1553.72     52.81 o 
   3  10   7    10059.68    10405.14    133.08 o 
   4  10   7      195.15      190.45     24.54 o 
   5  10   7     8907.03     8934.01    120.10 o 
   6  10   7      158.67      178.82     26.85 o 
   7  10   7     2719.10     2439.90     64.92 o 
   8  10   7       15.97       38.71     33.45 o 
   9  10   7     3360.39     3288.89     69.69 o 
 -10  11   7     5697.03     5859.55    140.32 o 
  -9  11   7      314.08      360.74     47.78 o 
  -8  11   7     1967.91     1808.94     81.26 o 
  -7  11   7      260.08      239.80     34.73 o 
  -6  11   7     3044.93     2985.28     79.59 o 
  -5  11   7      785.23      723.72     39.13 o 
  -4  11   7    11043.31    11289.10    166.33 o 
  -3  11   7     1293.66     1323.11     55.78 o 
  -2  11   7     3579.84     3375.24     79.56 o 
  -1  11   7      564.18      557.48     28.50 o 
   0  11   7     3742.51     3803.29     81.66 o 
   1  11   7      555.23      519.85     35.18 o 
   2  11   7     3839.17     3719.91     70.19 o 
   3  11   7     1275.54     1342.19     49.19 o 
   4  11   7    10422.24    10635.59    145.47 o 
   5  11   7      793.17      713.55     33.51 o 
   6  11   7     3041.97     3058.10     71.26 o 
   7  11   7      255.08      224.57     30.11 o 
   8  11   7     2150.52     2027.78     67.99 o 
   9  11   7      316.47      365.58     36.84 o 
  10  11   7     5574.97     5841.26    104.58 o 
 -11  12   7     3626.95     3356.39    125.78 o 
 -10  12   7      171.63       50.45     49.72 o 
  -9  12   7     4668.67     4895.01    127.03 o 
  -8  12   7      729.99      658.62     64.60 o 
  -7  12   7     8495.08     8641.41    169.12 o 
  -6  12   7      856.87      903.93     52.45 o 
  -5  12   7     3721.59     3672.32     88.49 o 
  -4  12   7       89.96       20.47     30.52 o 
  -3  12   7     1688.47     1530.51     63.19 o 
  -2  12   7      258.63      226.74     29.71 o 
  -1  12   7    11427.97    11362.61    145.46 o 
   0  12   7     1395.21     1408.54     51.19 o 
   1  12   7    11017.10    11191.17    145.03 o 
   2  12   7      280.03      245.69     27.59 o 
   3  12   7     1457.46     1343.31     57.01 o 
   4  12   7       86.19       68.39     30.36 o 
   5  12   7     3931.18     3836.08     78.89 o 
   6  12   7      879.57      886.00     41.93 o 
   7  12   7     8332.68     8461.33    127.73 o 
   8  12   7      741.51      619.26     39.53 o 
   9  12   7     4337.13     4569.12     92.36 o 
  10  12   7      170.77      206.54     41.09 o 
  11  12   7     3537.76     3486.74    127.53 o 
 -12  13   7     2349.97     2009.44    111.84 o 
 -11  13   7      141.63      103.27     56.23 o 
 -10  13   7      720.64      821.37     88.42 o 
  -9  13   7       34.93       11.53     51.28 o 
  -8  13   7     6924.54     7129.05    154.73 o 
  -7  13   7       53.34       81.26     48.88 o 
  -6  13   7     5518.67     5538.11    130.85 o 
  -5  13   7      567.40      518.24     44.06 o 
  -4  13   7     3256.82     3024.25     82.60 o 
  -3  13   7     1227.35     1282.53     55.62 o 
  -2  13   7     4114.03     3903.93     83.16 o 
  -1  13   7     2014.07     2247.28     64.84 o 
   0  13   7    10015.01    10605.82    140.67 o 
   1  13   7     2040.11     2229.47     63.44 o 
   2  13   7     4400.88     4284.46     81.84 o 
   3  13   7     1220.33     1284.86     51.01 o 
   4  13   7     3206.41     2999.78     76.78 o 
   5  13   7      567.07      537.73     37.02 o 
   6  13   7     5239.27     5210.52     96.71 o 
   7  13   7       52.58      108.25     33.19 o 
   8  13   7     7209.11     7066.80    117.03 o 
   9  13   7       36.15       25.45     42.51 o 
  10  13   7      685.59      666.66     56.64 o 
  11  13   7      143.88       83.27     47.42 o 
  12  13   7     2153.45     2008.27     95.62 o 
 -13  14   7     1423.51     1161.52     91.93 o 
 -12  14   7      128.71        8.21     73.17 o 
 -11  14   7     1717.24     1680.55     96.02 o 
 -10  14   7       98.09       27.36     61.09 o 
  -9  14   7     4671.90     4619.37    140.28 o 
  -8  14   7     1234.09     1173.37     79.69 o 
  -7  14   7     2309.57     2185.93     96.36 o 
  -6  14   7      133.16       98.53     45.99 o 
  -5  14   7     2018.69     1649.20     79.32 o 
  -4  14   7      319.56      360.59     39.02 o 
  -3  14   7     5627.84     5408.74    107.70 o 
  -2  14   7     1048.98      956.77     45.31 o 
  -1  14   7     3862.94     3598.77     79.16 o 
   0  14   7     1305.07     1399.72     57.54 o 
   1  14   7     3530.97     3186.14     75.07 o 
   2  14   7     1021.35     1016.36     42.92 o 
   3  14   7     5803.01     5634.25    102.10 o 
   4  14   7      348.36      372.94     35.60 o 
   5  14   7     2261.50     1924.87     67.86 o 
   6  14   7      124.08      112.66     35.99 o 
   7  14   7     2365.04     2353.21     72.61 o 
   8  14   7     1213.31     1199.12     55.06 o 
   9  14   7     4744.36     4717.76    104.37 o 
  10  14   7       96.72      103.89     68.03 o 
  11  14   7     1757.88     1677.45     87.31 o 
  12  14   7      128.96       24.47     59.95 o 
  13  14   7     1405.00     1295.43     83.79 o 
 -14  15   7     1610.53     1542.40    116.81 o 
 -13  15   7       62.87       38.47     70.51 o 
 -12  15   7     4585.36     4626.26    149.88 o 
 -11  15   7       51.76       -7.33     72.54 o 
 -10  15   7     3180.93     3237.99    126.12 o 
  -9  15   7      111.17      130.58     57.50 o 
  -8  15   7     1710.40     1738.96     96.58 o 
  -7  15   7     1066.44     1003.45     86.66 o 
  -6  15   7      674.53      721.40     70.29 o 
  -5  15   7     1591.26     1447.69     73.54 o 
  -4  15   7     4571.25     4406.88    100.70 o 
  -3  15   7      188.32      206.41     37.81 o 
  -2  15   7     2244.34     2144.41     73.68 o 
  -1  15   7      166.92      161.54     33.87 o 
   0  15   7     9467.42     9967.69    151.10 o 
   1  15   7      179.45      156.56     34.52 o 
   2  15   7     2355.32     2155.46     74.91 o 
   3  15   7      178.47      167.12     36.80 o 
   4  15   7     4470.09     4366.43     93.55 o 
   5  15   7     1562.68     1530.16     68.40 o 
   6  15   7      799.01      772.69     45.41 o 
   7  15   7     1048.45      972.48     49.89 o 
   8  15   7     1680.04     1769.63     70.35 o 
   9  15   7      113.99      151.05     43.80 o 
  10  15   7     3033.68     3222.12    120.73 o 
  11  15   7       51.58      128.87     61.29 o 
  12  15   7     4551.99     4952.26    125.43 o 
  13  15   7       64.30       86.70     82.94 o 
  14  15   7     1532.98     1577.77     75.34 o 
 -15  16   7      696.89      633.91     92.04 o 
 -14  16   7      342.94      259.57     75.03 o 
 -13  16   7      753.65      862.28    107.54 o 
 -12  16   7       82.79       31.52    101.02 o 
 -11  16   7      568.74      499.42     72.77 o 
 -10  16   7       61.72       42.23     82.62 o 
  -9  16   7     2185.23     2155.91    125.52 o 
  -8  16   7      313.25      248.18     59.27 o 
  -7  16   7     2969.35     2834.61    120.48 o 
  -6  16   7      314.19      181.99     52.76 o 
  -5  16   7     1526.55     1318.56     67.07 o 
  -4  16   7      238.41       71.57     44.28 o 
  -3  16   7     2785.90     2556.57     82.35 o 
  -2  16   7      911.26      767.40     50.08 o 
  -1  16   7     2419.16     2101.13     75.91 o 
   0  16   7        8.77       53.29     47.32 o 
   1  16   7     2478.40     2178.28     78.29 o 
   2  16   7      940.69      844.67     55.54 o 
   3  16   7     2702.68     2569.12     82.32 o 
   4  16   7      221.60      185.72     40.71 o 
   5  16   7     1381.70     1192.46     65.18 o 
   6  16   7      328.18      367.59     41.57 o 
   7  16   7     3001.52     3265.65     85.46 o 
   8  16   7      311.94      246.66     44.83 o 
   9  16   7     2390.28     2422.54    102.69 o 
  10  16   7       61.36        2.13     55.18 o 
  11  16   7      536.86      420.36     63.16 o 
  12  16   7       85.83      167.11     74.02 o 
  13  16   7      695.61      848.72     71.64 o 
  14  16   7      336.56      273.71     64.97 o 
  15  16   7      783.24      547.53     72.04 o 
 -16  17   7      234.06      142.81     90.93 o 
 -15  17   7       28.05      167.26    154.64 o 
 -14  17   7     1495.04     1402.25     95.73 o 
 -13  17   7      471.16      407.78     74.89 o 
 -12  17   7     1956.17     1740.84    113.78 o 
 -11  17   7       20.06       24.23     90.14 o 
 -10  17   7     1664.43     1381.05     93.88 o 
  -9  17   7      848.52      789.97     72.33 o 
  -8  17   7     1576.22     1308.54     84.43 o 
  -7  17   7      198.35       69.31     54.30 o 
  -6  17   7     2150.36     1961.09    125.23 o 
  -5  17   7      201.99       75.21     52.28 o 
  -4  17   7     1975.88     1778.02     79.39 o 
  -3  17   7      633.86      682.10     48.06 o 
  -2  17   7     3873.97     3557.27     92.43 o 
  -1  17   7     1278.51     1350.40     63.85 o 
   0  17   7     4807.31     4326.48    108.94 o 
   1  17   7     1317.12     1276.22     65.53 o 
   2  17   7     3632.73     3440.25    123.08 o 
   3  17   7      660.35      749.10     49.65 o 
   4  17   7     1972.98     1877.46     77.18 o 
   5  17   7      210.34      169.65     43.58 o 
   6  17   7     2371.30     2207.09     83.93 o 
   7  17   7      187.19      166.09     45.50 o 
   8  17   7     1690.51     1640.87     80.57 o 
   9  17   7      865.43      855.76     62.17 o 
  10  17   7     1706.61     1528.06     87.37 o 
  11  17   7       18.98      119.12     77.74 o 
  12  17   7     2223.99     2348.37    117.13 o 
  13  17   7      464.30      509.21     71.50 o 
  14  17   7     1610.38     1530.97     97.06 o 
  15  17   7       28.87      101.31     62.41 o 
  16  17   7      233.86      192.38     90.44 o 
 -17  18   7      397.71      412.00     96.83 o 
 -16  18   7       87.22      224.92     99.80 o 
 -15  18   7      139.07       67.18     89.65 o 
 -14  18   7        0.80      140.39    111.84 o 
 -13  18   7     1987.69     1700.91    138.35 o 
 -12  18   7       95.54      128.50     87.59 o 
 -11  18   7      502.97      385.46     74.11 o 
 -10  18   7      148.44       79.65     73.09 o 
  -9  18   7     1000.09      778.54     74.08 o 
  -8  18   7      227.65      224.50     64.68 o 
  -7  18   7     2297.46     2201.26    103.15 o 
  -6  18   7      299.24      216.58     55.61 o 
  -5  18   7     2490.54     2164.30     97.24 o 
  -4  18   7      239.42      116.46     51.62 o 
  -3  18   7     1217.89     1000.18     63.59 o 
  -2  18   7      173.23       53.43     43.48 o 
  -1  18   7     1685.14     1549.62     78.24 o 
   0  18   7       61.39       17.51     49.22 o 
   1  18   7     1902.41     1722.68     81.30 o 
   2  18   7      175.72      136.51     49.22 o 
   3  18   7     1254.39     1152.11     63.15 o 
   4  18   7      245.52      187.42     47.55 o 
   5  18   7     2388.36     2291.90     87.39 o 
   6  18   7      284.94      180.92     47.33 o 
   7  18   7     2517.00     2377.06    121.14 o 
   8  18   7      254.54      232.99     69.08 o 
   9  18   7      969.35      763.38     66.23 o 
  10  18   7      152.17      161.32     61.61 o 
  11  18   7      495.46      362.41     64.24 o 
  12  18   7       88.25      228.99     65.94 o 
  13  18   7     2140.40     2240.20    109.78 o 
  14  18   7        0.51      184.63     81.56 o 
  15  18   7      150.74      170.97     81.89 o 
  16  18   7       84.41      115.24     75.59 o 
  17  18   7      321.55      453.42     72.70 o 
 -17  19   7       56.78      305.12    119.43 o 
 -16  19   7      326.71      561.79    131.62 o 
 -15  19   7       43.95       89.34     85.12 o 
 -14  19   7      519.42      579.22     84.98 o 
 -13  19   7      173.61       84.70     91.83 o 
 -12  19   7     1508.39     1486.82    132.40 o 
 -11  19   7      266.23      365.85     79.47 o 
 -10  19   7     2250.18     2339.57    116.80 o 
  -9  19   7      209.03      123.53     77.31 o 
  -8  19   7     1936.67     1963.64     95.98 o 
  -7  19   7      197.19      116.56     73.47 o 
  -6  19   7     1333.28     1135.34     74.56 o 
  -5  19   7       78.36       33.37     62.69 o 
  -4  19   7     2109.91     1920.52     95.66 o 
  -3  19   7      232.80      173.46     61.10 o 
  -2  19   7     2756.33     2540.93    110.22 o 
  -1  19   7      415.28      325.33     51.72 o 
   0  19   7     1412.11     1270.29     69.75 o 
   1  19   7      395.80      330.29     51.98 o 
   2  19   7     2471.65     2329.50     92.82 o 
   3  19   7      231.78      118.31     49.52 o 
   4  19   7     2301.65     2232.18     90.82 o 
   5  19   7       84.83       77.31     58.64 o 
   6  19   7     1245.10     1145.90     75.58 o 
   7  19   7      191.24      133.57     56.82 o 
   8  19   7     1886.53     1623.24     97.74 o 
   9  19   7      205.25      162.73     69.94 o 
  10  19   7     2233.48     2431.63    108.57 o 
  11  19   7      255.85       57.27     73.58 o 
  12  19   7     1471.98     1303.30     92.26 o 
  13  19   7      177.98      188.90     76.94 o 
  14  19   7      434.73      276.10     76.90 o 
  15  19   7       44.09      115.54     80.81 o 
  16  19   7      326.86      397.25     79.10 o 
  17  19   7       56.41      137.26     80.75 o 
  18  19   7      723.42      457.86    181.97 o 
 -16  20   7       13.73      229.55    133.60 o 
 -15  20   7      480.11      637.01    117.60 o 
 -14  20   7      277.58      445.80     87.86 o 
 -13  20   7      946.25     1177.34    117.40 o 
 -12  20   7        8.59       21.47     88.05 o 
 -11  20   7     2187.74     2526.70    115.75 o 
 -10  20   7       75.51      160.84     82.30 o 
  -9  20   7      285.81      201.98     71.15 o 
  -8  20   7      587.56      512.97     66.91 o 
  -7  20   7      173.26      226.50     72.13 o 
  -6  20   7       14.84       79.30     68.83 o 
  -5  20   7     1360.89     1211.38     86.67 o 
  -4  20   7      213.54      269.01     62.32 o 
  -3  20   7      458.17      245.04     63.55 o 
  -2  20   7      469.04      443.07     65.28 o 
  -1  20   7     2157.48     2134.03     98.98 o 
   0  20   7      840.76      606.70     60.59 o 
   1  20   7     2049.61     1972.24     91.26 o 
   2  20   7      477.75      405.31     53.53 o 
   3  20   7      461.27      350.13     54.46 o 
   4  20   7      203.94       79.02     53.69 o 
   5  20   7     1425.97     1355.99     77.07 o 
   6  20   7       24.34       78.14     61.26 o 
   7  20   7      142.84      108.53     78.47 o 
   8  20   7      577.00      677.33    111.39 o 
   9  20   7      251.97      139.11     74.67 o 
  10  20   7       89.30      226.22     94.56 o 
  11  20   7     2151.34     2400.99    123.80 o 
  12  20   7        6.74        4.89     76.79 o 
  13  20   7     1041.97     1277.18    120.59 o 
  14  20   7      279.81      231.44     79.06 o 
  15  20   7      477.21      488.25     83.88 o 
  16  20   7       14.93      133.16     99.74 o 
 -15  21   7       90.14      232.16    127.14 o 
 -14  21   7      576.33      631.61     93.53 o 
 -13  21   7       51.50      146.94     80.28 o 
 -12  21   7      153.35      190.13     75.69 o 
 -11  21   7       44.56      129.59     85.17 o 
 -10  21   7     1469.63     1492.67    109.16 o 
  -9  21   7      124.98      172.42     69.66 o 
  -8  21   7      772.79      987.15     77.52 o 
  -7  21   7      272.74      275.84     76.50 o 
  -6  21   7      973.38      936.85     75.53 o 
  -5  21   7        7.54       47.53     82.63 o 
  -4  21   7      314.85      188.40     66.82 o 
  -3  21   7       74.91       61.12     78.47 o 
  -2  21   7     1389.07     1178.75     79.29 o 
  -1  21   7     1162.99     1029.89     75.33 o 
   0  21   7     2270.59     1855.92     94.34 o 
   1  21   7     1192.19     1138.31     85.23 o 
   2  21   7     1505.67     1418.75     74.24 o 
   3  21   7       68.00      100.83     57.46 o 
   4  21   7      302.87      225.22     61.52 o 
   5  21   7       11.01       59.37     64.29 o 
   6  21   7      946.81      851.73     78.10 o 
   7  21   7      272.04      298.16     75.14 o 
   8  21   7      865.60      836.17    130.52 o 
   9  21   7      130.69      214.95     79.40 o 
  10  21   7     1375.92     1217.71    113.97 o 
  11  21   7       44.32      138.53     98.66 o 
  12  21   7      176.56       24.56     95.71 o 
  13  21   7       46.94      124.98     92.22 o 
  14  21   7      574.79      640.78     89.17 o 
  15  21   7       89.55      248.67     92.79 o 
 -14  22   7       37.97      297.39    114.64 o 
 -13  22   7      622.35      827.57     91.12 o 
 -12  22   7      116.35      159.68     79.73 o 
 -11  22   7      183.62      172.26     76.91 o 
 -10  22   7       55.25       76.54     96.67 o 
  -9  22   7      987.98      931.94     78.37 o 
  -8  22   7      185.21      140.93     70.16 o 
  -7  22   7      717.75      779.95     78.45 o 
  -6  22   7      313.86      176.44     70.45 o 
  -5  22   7      951.04      727.53     77.52 o 
  -4  22   7       26.46       39.94     75.17 o 
  -3  22   7     1568.74     1498.52     89.35 o 
  -2  22   7      248.06      277.96     68.56 o 
  -1  22   7      505.67      402.87     70.16 o 
   0  22   7      540.96      442.96     71.40 o 
   1  22   7      500.11      447.40     70.92 o 
   2  22   7      241.65      298.98     63.92 o 
   3  22   7     1578.38     1366.85     74.39 o 
   4  22   7       38.12       27.04     67.75 o 
   5  22   7      927.58      853.88     70.33 o 
   6  22   7      325.93      346.93     86.54 o 
   7  22   7      625.26      617.95     84.88 o 
   8  22   7      171.03      118.21     80.72 o 
   9  22   7     1016.31     1069.92    126.35 o 
  10  22   7       49.11      126.91     86.68 o 
  11  22   7      198.90      145.53     89.44 o 
  12  22   7      130.27      215.05     93.44 o 
  13  22   7      543.11      597.58     97.29 o 
  14  22   7       38.09       47.72     98.93 o 
 -12  23   7      321.16      425.71     92.48 o 
 -11  23   7       26.38      141.89     82.03 o 
 -10  23   7      267.03      120.20     83.76 o 
  -9  23   7       55.06       45.12     76.27 o 
  -8  23   7      967.44     1143.96     88.21 o 
  -7  23   7       77.88      172.96     81.62 o 
  -6  23   7      503.89      491.40     79.75 o 
  -5  23   7      449.10      386.54     79.19 o 
  -4  23   7      886.96      872.33    118.26 o 
  -3  23   7      270.42      238.02     81.64 o 
  -2  23   7     1498.35     1527.02     91.24 o 
  -1  23   7      252.42      249.77     72.73 o 
   0  23   7      576.10      551.84     73.22 o 
   1  23   7      260.96      184.36     72.19 o 
   2  23   7     1533.65     1864.34     96.39 o 
   3  23   7      259.66      142.09     70.75 o 
   4  23   7      821.69      819.38     73.76 o 
   5  23   7      424.19      342.75     93.48 o 
   6  23   7      440.83      420.23     85.21 o 
   7  23   7       86.75       46.26    122.43 o 
   8  23   7     1010.55     1140.94    105.64 o 
   9  23   7       54.04       56.23     86.32 o 
  10  23   7      302.76      200.09    100.85 o 
  11  23   7       31.11      106.15     94.81 o 
  12  23   7      303.78      257.12     95.24 o 
 -10  24   7       61.20      159.80     96.98 o 
  -9  24   7       82.60      133.47     83.00 o 
  -8  24   7       27.03      176.05     91.41 o 
  -7  24   7      808.34      944.02    104.08 o 
  -6  24   7      364.07      374.16     97.65 o 
  -5  24   7      427.24      394.21     81.69 o 
  -4  24   7      394.71      243.89     79.25 o 
  -3  24   7      934.63     1034.11     86.47 o 
  -2  24   7      123.29      115.75     83.93 o 
  -1  24   7      273.44      261.06     76.92 o 
   0  24   7       10.25       77.46     76.21 o 
   1  24   7      324.47      278.88     88.91 o 
   2  24   7      123.55      120.03     80.50 o 
   3  24   7      914.81     1008.70     82.16 o 
   4  24   7      398.53      304.32     78.21 o 
   5  24   7      393.56      512.36     96.86 o 
   6  24   7      343.08      357.25     89.86 o 
   7  24   7      820.71      759.08     94.95 o 
   8  24   7       29.44       48.33    112.80 o 
   9  24   7       89.46       18.25     95.21 o 
  10  24   7       74.22       65.96     96.65 o 
  -7  25   7       54.75      219.64     87.81 o 
  -6  25   7      840.41      892.76     94.09 o 
  -5  25   7      423.04      342.19     87.81 o 
  -4  25   7      479.79      600.23     86.02 o 
  -3  25   7      155.54      334.93     84.73 o 
  -2  25   7      561.78      476.39     89.52 o 
  -1  25   7       10.61       41.05     81.12 o 
   0  25   7      135.32      141.80     82.52 o 
   1  25   7        7.53       -1.98     91.10 o 
   2  25   7      548.45      519.21     88.33 o 
   3  25   7      154.11      136.03     87.37 o 
   4  25   7      470.07      429.31    102.26 o 
   5  25   7      446.85      527.33    105.36 o 
   6  25   7      818.45      823.21    107.02 o 
   7  25   7       48.70       93.18    121.66 o 
  -3  26   7      149.16      115.50    199.84 o 
  -2  26   7       81.23       61.74     86.66 o 
  -1  26   7      299.76      521.24     88.86 o 
   0  26   7      130.63      175.31     92.51 o 
   1  26   7      305.94      253.55     92.16 o 
   2  26   7       88.18       -2.65     93.51 o 
   3  26   7      169.80      209.76    166.66 o 
   0   0   8    16918.55    18951.47    431.28 o 
  -1   1   8    87011.02    89598.25   1430.78 o 
   0   1   8       42.18      162.02     19.42 o 
   1   1   8    87468.13    90674.12   1263.30 o 
  -2   2   8    11167.54    11563.48    262.93 o 
  -1   2   8     4169.90     4430.11     79.07 o 
   0   2   8     1531.59     1795.21     43.14 o 
   1   2   8     4098.05     4494.63     61.24 o 
   2   2   8    13173.20    14169.35    197.33 o 
  -3   3   8    66045.76    67059.72   1252.18 o 
  -2   3   8      171.50      216.37     29.78 o 
  -1   3   8    42507.22    42927.50    500.49 o 
   0   3   8     3281.84     3196.73     56.67 o 
   1   3   8    39826.99    40568.39    449.94 o 
   2   3   8      158.90      205.41     15.19 o 
   3   3   8    65016.44    65488.88    859.61 o 
  -4   4   8    72810.73    76316.58   1439.18 o 
  -3   4   8     5573.43     6372.00    116.11 o 
  -2   4   8     4665.39     4926.59     88.45 o 
  -1   4   8     2837.07     3172.07     68.25 o 
   0   4   8    19305.35    19490.91    249.52 o 
   1   4   8     2843.55     3179.65     57.95 o 
   2   4   8     4962.36     5199.42     76.17 o 
   3   4   8     5436.52     5962.64     88.67 o 
   4   4   8    71747.41    75787.86   1137.63 o 
  -5   5   8   111516.23   116544.20   1942.05 o 
  -4   5   8    10414.81    11508.24    177.50 o 
  -3   5   8    39432.06    38325.03    493.21 o 
  -2   5   8     3132.77     3323.64     79.78 o 
  -1   5   8    97652.05   101097.66   1180.76 o 
   0   5   8    23154.59    24720.44    310.65 o 
   1   5   8    99642.55   102288.94   1065.25 o 
   2   5   8     3177.56     3251.91     57.04 o 
   3   5   8    38460.99    37546.81    379.37 o 
   4   5   8    10295.97    11442.28    145.50 o 
   5   5   8   111596.32   117867.00   1736.76 o 
  -6   6   8    17448.94    17019.68    339.19 o 
  -5   6   8     2634.95     2839.29     82.65 o 
  -4   6   8     5491.23     5313.88    106.20 o 
  -3   6   8     1708.12     1968.36     74.01 o 
  -2   6   8    48751.11    51058.11    643.57 o 
  -1   6   8     5546.38     5814.23    103.82 o 
   0   6   8    38062.10    40416.47    489.44 o 
   1   6   8     5746.07     5873.08     87.40 o 
   2   6   8    47034.05    49308.69    517.65 o 
   3   6   8     1653.71     1848.06     47.27 o 
   4   6   8     5378.46     4887.11     79.24 o 
   5   6   8     2484.11     2538.73     70.81 o 
   6   6   8    18578.45    18252.12    377.23 o 
  -7   7   8    24526.49    24882.82    466.67 o 
  -6   7   8      386.03      369.21     38.06 o 
  -5   7   8    56285.60    55760.16    682.98 o 
  -4   7   8     9571.75    10203.94    167.68 o 
  -3   7   8    55234.43    53007.72    693.87 o 
  -2   7   8     5743.41     5991.09    114.44 o 
  -1   7   8    23063.82    21718.76    290.19 o 
   0   7   8    10310.75    11512.05    166.36 o 
   1   7   8    21738.62    20143.64    220.92 o 
   2   7   8     5813.14     5994.87     84.19 o 
   3   7   8    57279.00    55209.25    560.82 o 
   4   7   8     9788.02    10525.32    129.59 o 
   5   7   8    55288.52    55439.91    586.40 o 
   6   7   8      367.30      336.79     22.87 o 
   7   7   8    25909.04    25790.93    404.73 o 
  -8   8   8    34256.43    35528.16    627.90 o 
  -7   8   8     1357.86     1282.08     58.14 o 
  -6   8   8     4048.23     3880.07     88.37 o 
  -5   8   8     1152.32     1081.90     52.11 o 
  -4   8   8     1678.49     1324.84     91.26 o 
  -3   8   8     2670.03     2816.34     80.79 o 
  -2   8   8     4023.83     4589.89     98.89 o 
  -1   8   8      600.53      648.83     42.71 o 
   0   8   8    19133.94    18709.00    248.72 o 
   1   8   8      563.49      626.47     29.41 o 
   2   8   8     3846.74     4537.65     72.58 o 
   3   8   8     2482.15     2641.79     58.42 o 
   4   8   8     2232.63     1891.37     51.33 o 
   5   8   8     1065.64      985.39     47.58 o 
   6   8   8     4116.32     3960.65     72.48 o 
   7   8   8     1290.90     1347.25     61.71 o 
   8   8   8    33637.28    34407.11    499.82 o 
  -9   9   8    15830.45    14998.88    354.70 o 
  -8   9   8      250.43      210.21     35.59 o 
  -7   9   8    48768.31    49176.14    609.26 o 
  -6   9   8      176.14      190.39     32.11 o 
  -5   9   8    30561.50    29025.84    413.08 o 
  -4   9   8       37.63        1.19     31.19 o 
  -3   9   8    23234.80    22985.74    322.90 o 
  -2   9   8     8067.07     8425.56    145.89 o 
  -1   9   8    45330.80    44961.40    640.62 o 
   0   9   8      179.35      265.33     30.72 o 
   1   9   8    45952.77    46603.54    463.19 o 
   2   9   8     8181.43     8628.39    110.88 o 
   3   9   8    23550.50    23379.30    267.11 o 
   4   9   8       48.89       69.18     23.06 o 
   5   9   8    32927.45    31781.94    343.76 o 
   6   9   8      131.74      134.44     26.29 o 
   7   9   8    47838.68    48464.04    497.95 o 
   8   9   8      237.26      178.56     31.18 o 
   9   9   8    15742.39    15547.30    273.03 o 
 -10  10   8     7333.91     6777.76    195.37 o 
  -9  10   8      418.66      387.68     49.25 o 
  -8  10   8      422.58      450.24     56.38 o 
  -7  10   8       53.60      112.50     33.01 o 
  -6  10   8    23250.57    24036.69    324.47 o 
  -5  10   8     5056.78     5001.82    109.36 o 
  -4  10   8    13396.74    13245.10    206.62 o 
  -3  10   8     4975.77     5143.26    108.16 o 
  -2  10   8    11030.98    10235.73    163.33 o 
  -1  10   8    11672.19    11896.63    170.27 o 
   0  10   8     5813.62     5974.61     97.02 o 
   1  10   8    11690.70    11811.14    142.33 o 
   2  10   8    10409.35     9462.57    122.42 o 
   3  10   8     4967.57     5202.77     83.70 o 
   4  10   8    13489.34    13261.17    161.45 o 
   5  10   8     5164.07     5149.90     95.66 o 
   6  10   8    23365.74    24148.62    277.83 o 
   7  10   8       44.28      105.38     27.31 o 
   8  10   8      381.61      323.50     34.08 o 
   9  10   8      515.48      547.35     39.60 o 
  10  10   8     8026.50     7801.69    187.95 o 
 -11  11   8    13869.79    13482.67    423.22 o 
 -10  11   8     1152.92     1138.04     67.30 o 
  -9  11   8    24372.28    24275.95    368.11 o 
  -8  11   8      327.34      276.36     46.33 o 
  -7  11   8    16310.94    16244.46    256.31 o 
  -6  11   8     1784.54     1608.36     74.57 o 
  -5  11   8    20577.67    19761.07    284.07 o 
  -4  11   8      137.38       97.52     32.67 o 
  -3  11   8    19980.02    19133.97    255.71 o 
  -2  11   8      389.41      518.58     35.07 o 
  -1  11   8    28634.71    27694.06    318.31 o 
   0  11   8     1132.01     1066.68     45.38 o 
   1  11   8    27991.92    27021.75    301.67 o 
   2  11   8      412.83      451.46     32.44 o 
   3  11   8    19564.61    18902.46    218.68 o 
   4  11   8      109.21       75.48     25.94 o 
   5  11   8    19543.96    18830.39    230.70 o 
   6  11   8     1845.43     1897.85     60.61 o 
   7  11   8    17176.84    17595.16    211.27 o 
   8  11   8      302.20      251.48     32.91 o 
   9  11   8    23926.46    23552.75    315.38 o 
  10  11   8     1192.05     1195.84     62.10 o 
  11  11   8    14363.88    14431.93    298.00 o 
 -12  12   8     8864.77     9031.20    305.32 o 
 -11  12   8     1098.00      895.79     96.78 o 
 -10  12   8      110.62       98.73     60.80 o 
  -9  12   8     1630.28     1761.24    103.66 o 
  -8  12   8     6135.03     5846.80    139.75 o 
  -7  12   8     1847.79     1870.22     89.72 o 
  -6  12   8     1213.05     1171.91     59.52 o 
  -5  12   8     5109.74     5000.45    113.77 o 
  -4  12   8    21544.23    21517.08    315.70 o 
  -3  12   8     6238.81     6223.08    125.71 o 
  -2  12   8     2565.14     2303.44     67.61 o 
  -1  12   8     4407.63     4230.18     84.04 o 
   0  12   8    11242.59    10383.33    145.50 o 
   1  12   8     4725.14     4489.42     85.73 o 
   2  12   8     2586.65     2467.74     65.92 o 
   3  12   8     6518.35     6456.12     99.35 o 
   4  12   8    22235.61    22302.63    251.68 o 
   5  12   8     5305.36     5189.13     96.09 o 
   6  12   8     1247.45     1258.43     53.81 o 
   7  12   8     2010.25     2212.26     87.12 o 
   8  12   8     5766.07     5795.03    108.49 o 
   9  12   8     1510.86     1742.05     75.30 o 
  10  12   8       84.60      103.00     41.85 o 
  11  12   8     1007.90      873.28     84.35 o 
  12  12   8     8834.54     8489.37    219.94 o 
 -13  13   8    10621.31    10274.33    334.49 o 
 -12  13   8     1735.05     1592.17     91.72 o 
 -11  13   8     3485.14     3371.56    129.05 o 
 -10  13   8     5369.84     5551.58    154.62 o 
  -9  13   8    20412.47    20201.11    331.32 o 
  -8  13   8     1397.80     1207.80     68.76 o 
  -7  13   8    29742.59    31165.21    448.94 o 
  -6  13   8     3160.64     3284.54    106.62 o 
  -5  13   8    17208.13    16739.21    273.50 o 
  -4  13   8      717.39      722.26     49.21 o 
  -3  13   8    26702.06    25547.71    347.83 o 
  -2  13   8      214.28      217.33     35.69 o 
  -1  13   8    22320.90    21070.04    276.20 o 
   0  13   8      108.78      148.54     32.32 o 
   1  13   8    22781.72    21435.86    259.46 o 
   2  13   8      258.00      267.70     31.92 o 
   3  13   8    26765.57    26134.45    289.59 o 
   4  13   8      750.05      681.17     39.26 o 
   5  13   8    16658.38    16557.42    217.61 o 
   6  13   8     3103.05     3303.27     78.29 o 
   7  13   8    28602.00    29481.97    345.37 o 
   8  13   8     1407.42     1252.92     60.36 o 
   9  13   8    21249.25    21326.08    288.78 o 
  10  13   8     5532.78     5727.12    123.78 o 
  11  13   8     3962.80     4022.40    108.67 o 
  12  13   8     1828.80     1919.37    114.93 o 
  13  13   8     9372.37     9422.50    242.97 o 
 -14  14   8     1899.82     1652.49    147.76 o 
 -13  14   8     2375.40     2170.89    128.64 o 
 -12  14   8     2209.81     1989.98    109.56 o 
 -11  14   8      841.03      718.95     86.75 o 
 -10  14   8     4677.93     4869.99    142.17 o 
  -9  14   8      309.20      339.71     71.45 o 
  -8  14   8     2847.08     2724.24    107.65 o 
  -7  14   8     1111.29     1058.79     66.53 o 
  -6  14   8    10560.35    10796.12    202.65 o 
  -5  14   8     2318.17     2178.82     85.36 o 
  -4  14   8     1392.56     1381.57     70.09 o 
  -3  14   8     1964.10     1999.04     74.29 o 
  -2  14   8    10388.52    10525.53    162.89 o 
  -1  14   8      191.23      219.93     37.96 o 
   0  14   8     5970.92     5785.74    117.42 o 
   1  14   8      249.94      250.55     35.86 o 
   2  14   8    10538.68    10521.32    156.10 o 
   3  14   8     2128.06     2182.93     73.80 o 
   4  14   8     1450.10     1412.06     59.97 o 
   5  14   8     2430.96     2469.42     72.04 o 
   6  14   8    10839.55    10819.76    154.70 o 
   7  14   8     1253.68     1154.73     63.56 o 
   8  14   8     2837.04     2882.99     89.93 o 
   9  14   8      417.51      413.31     47.46 o 
  10  14   8     3947.27     4027.72    112.27 o 
  11  14   8      937.68      841.29     65.22 o 
  12  14   8     2109.88     2144.01    104.06 o 
  13  14   8     2584.27     2572.14     99.66 o 
  14  14   8     1943.57     1673.64    127.12 o 
 -15  15   8     5809.91     5740.68    261.95 o 
 -14  15   8       76.99       25.94     76.93 o 
 -13  15   8     6040.58     6167.41    170.20 o 
 -12  15   8     1731.51     1354.64     96.17 o 
 -11  15   8    12178.51    12327.40    250.50 o 
 -10  15   8     1494.63     1403.48    113.17 o 
  -9  15   8    14019.56    14484.16    281.43 o 
  -8  15   8      693.32      627.20     65.97 o 
  -7  15   8     4924.46     4836.56    130.42 o 
  -6  15   8     1814.29     1658.78     92.53 o 
  -5  15   8    20888.46    20683.99    328.70 o 
  -4  15   8      379.59      321.12     42.71 o 
  -3  15   8    20277.17    20008.89    272.69 o 
  -2  15   8      574.16      524.58     48.52 o 
  -1  15   8    14860.14    14679.33    213.81 o 
   0  15   8        4.53        0.75     45.65 o 
   1  15   8    16093.26    15888.15    224.65 o 
   2  15   8      615.10      503.58     45.66 o 
   3  15   8    21068.09    20709.79    275.58 o 
   4  15   8      317.32      306.24     40.27 o 
   5  15   8    21568.27    20667.64    266.76 o 
   6  15   8     1751.25     1797.87     71.95 o 
   7  15   8     4580.99     4509.00    102.49 o 
   8  15   8      588.50      468.05     51.60 o 
   9  15   8    13894.67    13699.54    215.73 o 
  10  15   8     1591.05     1424.30     85.22 o 
  11  15   8    12066.60    12491.13    211.04 o 
  12  15   8     1763.93     1615.92     91.24 o 
  13  15   8     5994.77     6116.65    141.63 o 
  14  15   8       78.96       23.40     65.38 o 
  15  15   8     5974.25     6076.66    196.98 o 
 -16  16   8     2687.01     2245.14    212.32 o 
 -15  16   8      303.22      243.97     82.84 o 
 -14  16   8      168.48       70.25     78.92 o 
 -13  16   8     1772.39     1730.28    108.33 o 
 -12  16   8     1962.74     1930.78    136.91 o 
 -11  16   8     1749.07     1749.87    109.67 o 
 -10  16   8      398.91      458.41     66.97 o 
  -9  16   8      821.46      681.57     66.49 o 
  -8  16   8     3417.43     3438.60    129.47 o 
  -7  16   8     1466.02     1147.34     85.03 o 
  -6  16   8      161.93      124.08     56.57 o 
  -5  16   8      568.63      430.47     57.68 o 
  -4  16   8     3986.34     3894.51    106.59 o 
  -3  16   8      427.58      326.97     43.14 o 
  -2  16   8      887.04      908.24     52.08 o 
  -1  16   8     1291.24     1219.90     56.05 o 
   0  16   8     8444.61     8169.69    145.28 o 
   1  16   8     1163.11     1086.00     67.90 o 
   2  16   8      897.07      913.83     64.52 o 
   3  16   8      391.36      379.91     48.47 o 
   4  16   8     3980.75     4027.56     97.65 o 
   5  16   8      629.55      540.63     45.18 o 
   6  16   8      175.10      125.79     42.29 o 
   7  16   8     1664.43     1472.55     70.15 o 
   8  16   8     3787.73     3930.22    104.95 o 
   9  16   8      934.31      865.41     68.17 o 
  10  16   8      427.59      397.56     61.25 o 
  11  16   8     1801.05     1769.72    114.38 o 
  12  16   8     2063.44     1918.52     97.08 o 
  13  16   8     1771.49     1818.96    104.31 o 
  14  16   8      188.49      199.89     61.80 o 
  15  16   8      252.14      215.67     64.28 o 
  16  16   8     2549.00     2833.78    153.59 o 
 -17  17   8     2947.32     3228.63    223.33 o 
 -16  17   8      129.16      196.49    100.70 o 
 -15  17   8     2413.38     2331.33    133.38 o 
 -14  17   8      292.29      249.76     76.63 o 
 -13  17   8    10937.21    11512.12    251.53 o 
 -12  17   8      238.22      244.95     71.48 o 
 -11  17   8     1697.77     1572.53    119.82 o 
 -10  17   8     1179.32      920.99     90.01 o 
  -9  17   8    15730.84    16746.58    309.02 o 
  -8  17   8     1507.42     1425.37    105.37 o 
  -7  17   8     8269.90     8214.28    191.18 o 
  -6  17   8     2745.61     2595.56    110.03 o 
  -5  17   8    17763.68    18259.28    285.44 o 
  -4  17   8     1335.94     1142.62     63.56 o 
  -3  17   8    11658.17    11349.76    187.25 o 
  -2  17   8      816.54      614.92     47.82 o 
  -1  17   8    12200.23    12148.27    193.28 o 
   0  17   8      185.80      172.35     45.51 o 
   1  17   8    11501.72    11638.41    198.91 o 
   2  17   8      882.28      693.77     56.54 o 
   3  17   8    11131.99    10668.66    188.42 o 
   4  17   8     1273.00     1178.26     92.31 o 
   5  17   8    18168.51    18121.33    274.45 o 
   6  17   8     2806.20     2963.67     92.20 o 
   7  17   8     8190.60     8147.35    161.80 o 
   8  17   8     1479.80     1269.81     84.58 o 
   9  17   8    15862.54    16610.42    288.48 o 
  10  17   8     1087.40      974.16     68.63 o 
  11  17   8     1395.04     1448.61     75.10 o 
  12  17   8      212.36      244.46     65.89 o 
  13  17   8    11326.34    12453.60    217.21 o 
  14  17   8      362.72      307.57     70.14 o 
  15  17   8     2545.64     2939.98    131.52 o 
  16  17   8      127.17      124.87     70.50 o 
  17  17   8     2654.55     3199.52    172.07 o 
 -18  18   8      557.91      710.28    149.98 o 
 -17  18   8      232.00      256.45    120.29 o 
 -16  18   8       36.37        7.58    106.58 o 
 -15  18   8      777.10      932.62     96.31 o 
 -14  18   8     2281.27     2576.50    132.24 o 
 -13  18   8      906.81      880.38    108.98 o 
 -12  18   8       86.17      265.94     79.33 o 
 -11  18   8     1590.33     1579.92    102.99 o 
 -10  18   8     2408.78     2053.00    124.57 o 
  -9  18   8     1929.28     1968.92    133.10 o 
  -8  18   8       37.10      107.25     61.04 o 
  -7  18   8     4427.85     4583.69    129.68 o 
  -6  18   8     2893.17     2611.20    106.07 o 
  -5  18   8     3798.26     3596.97    114.66 o 
  -4  18   8      636.45      631.62     60.72 o 
  -3  18   8      715.45      664.00     58.86 o 
  -2  18   8     4825.48     4611.65    112.43 o 
  -1  18   8      925.32      850.92     55.99 o 
   0  18   8      709.37      782.36     56.30 o 
   1  18   8      760.59      708.90     59.18 o 
   2  18   8     5104.72     4747.90    118.08 o 
   3  18   8      684.88      667.13     60.92 o 
   4  18   8      619.50      633.25     53.52 o 
   5  18   8     3981.16     3770.22    106.74 o 
   6  18   8     2668.87     2315.70    101.43 o 
   7  18   8     4406.44     4510.27    162.40 o 
   8  18   8       27.88      168.88     66.03 o 
   9  18   8     1988.27     2134.50    101.14 o 
  10  18   8     2337.91     1882.47    164.43 o 
  11  18   8     1673.93     1516.36     99.66 o 
  12  18   8       96.33      192.53     83.27 o 
  13  18   8      836.48      797.64     76.25 o 
  14  18   8     2176.20     2479.36    160.89 o 
  15  18   8      712.44      785.19     71.14 o 
  16  18   8       43.26      154.40     78.03 o 
  17  18   8      192.74      254.56     77.39 o 
  18  18   8      685.80      942.45    115.23 o 
 -17  19   8     2398.23     2660.43    198.89 o 
 -16  19   8      252.90      169.01    142.98 o 
 -15  19   8     3105.80     3635.21    164.47 o 
 -14  19   8      743.19      736.53     88.29 o 
 -13  19   8     2756.45     2836.97    138.42 o 
 -12  19   8      584.95      534.81     81.91 o 
 -11  19   8     8137.09     8535.74    207.82 o 
 -10  19   8      391.83      275.51     82.37 o 
  -9  19   8     4120.71     4162.70    129.81 o 
  -8  19   8      699.50      473.94     70.68 o 
  -7  19   8     9079.76     9801.67    194.38 o 
  -6  19   8      278.58      257.84     59.27 o 
  -5  19   8     3639.42     3896.56    130.28 o 
  -4  19   8      564.31      561.18     60.02 o 
  -3  19   8    10091.21    10337.32    213.51 o 
  -2  19   8      276.51      201.42     55.67 o 
  -1  19   8     7716.35     7762.01    155.02 o 
   0  19   8     2935.33     2799.15     99.40 o 
   1  19   8     7456.15     7551.17    153.43 o 
   2  19   8      272.54      188.36     51.51 o 
   3  19   8     9968.18    10212.16    184.85 o 
   4  19   8      648.57      714.02     90.64 o 
   5  19   8     3170.06     3351.58    106.26 o 
   6  19   8      305.84      304.61     65.96 o 
   7  19   8     9725.90    10118.92    254.70 o 
   8  19   8      702.42      533.57     89.89 o 
   9  19   8     3978.58     3818.62    146.01 o 
  10  19   8      372.52      178.02     75.69 o 
  11  19   8     8248.77     8915.88    190.49 o 
  12  19   8      531.63      725.22     77.76 o 
  13  19   8     2634.28     2995.36    125.50 o 
  14  19   8      720.87      862.14     82.43 o 
  15  19   8     2941.92     3621.85    132.62 o 
  16  19   8      256.41      164.08     78.16 o 
  17  19   8     2342.26     2692.65    136.73 o 
 -16  20   8     1008.95     1294.24    129.74 o 
 -15  20   8      683.57      669.36     97.94 o 
 -14  20   8      251.55      174.11     87.17 o 
 -13  20   8      517.94      834.07     89.33 o 
 -12  20   8     1671.32     1422.38    103.69 o 
 -11  20   8     1275.41     1211.60    137.34 o 
 -10  20   8      203.87      389.35     71.36 o 
  -9  20   8      140.29      118.56     93.74 o 
  -8  20   8     1369.77     1187.64     85.33 o 
  -7  20   8     2314.15     2050.30    109.53 o 
  -6  20   8      167.54      172.30     61.29 o 
  -5  20   8     3590.15     3625.83    188.80 o 
  -4  20   8    10129.46    10109.64    215.79 o 
  -3  20   8      513.57      407.73     66.00 o 
  -2  20   8      976.33      959.35     73.88 o 
  -1  20   8      285.03      166.05     61.14 o 
   0  20   8     3853.26     3416.17    107.18 o 
   1  20   8      316.24      305.97     54.47 o 
   2  20   8      955.96     1016.82     65.40 o 
   3  20   8      528.84      401.11     59.21 o 
   4  20   8    10085.89     9944.85    184.02 o 
   5  20   8     3596.98     3621.67    118.03 o 
   6  20   8      189.69      215.19     70.42 o 
   7  20   8     2301.82     1984.99    115.66 o 
   8  20   8     1251.18     1058.92    125.94 o 
   9  20   8      132.74      219.84     76.84 o 
  10  20   8      193.01      272.14    112.52 o 
  11  20   8     1278.98     1348.85     93.46 o 
  12  20   8     1535.53     1529.49    116.68 o 
  13  20   8      514.95      721.16     94.84 o 
  14  20   8      251.36      311.09     79.78 o 
  15  20   8      622.89      789.50     88.95 o 
  16  20   8     1163.81     1355.76    120.98 o 
 -15  21   8     1774.59     1912.97    161.95 o 
 -14  21   8     1250.46     1534.32    107.18 o 
 -13  21   8     2711.52     2937.08    148.79 o 
 -12  21   8      323.53      345.37     78.70 o 
 -11  21   8     1952.81     1930.42    107.77 o 
 -10  21   8      492.42      607.63     83.87 o 
  -9  21   8     7233.90     7771.91    176.39 o 
  -8  21   8      460.06      475.23     72.40 o 
  -7  21   8     3020.29     2777.29    116.08 o 
  -6  21   8       84.30       78.88     69.22 o 
  -5  21   8     8182.60     8218.12    193.32 o 
  -4  21   8       99.81      162.16     64.64 o 
  -3  21   8     1954.33     2146.66    114.86 o 
  -2  21   8       56.35      -11.15     86.37 o 
  -1  21   8     6185.59     6260.48    164.41 o 
   0  21   8     2109.92     2221.09    112.25 o 
   1  21   8     6379.75     6283.88    141.42 o 
   2  21   8       63.12       84.54     67.79 o 
   3  21   8     1879.71     1913.99     92.39 o 
   4  21   8      118.51      101.04     63.47 o 
   5  21   8     8248.09     7896.01    202.42 o 
   6  21   8       69.53      135.82     90.77 o 
   7  21   8     3169.96     3210.71    138.86 o 
   8  21   8      471.80      393.04     87.21 o 
   9  21   8     7066.31     7589.19    226.22 o 
  10  21   8      427.82      568.31     97.35 o 
  11  21   8     1739.57     1855.97    126.03 o 
  12  21   8      320.41      204.47     96.53 o 
  13  21   8     2998.65     3435.44    145.72 o 
  14  21   8     1278.23     1569.35    112.40 o 
  15  21   8     1689.43     1807.62    151.25 o 
 -13  22   8      296.83      289.08     88.47 o 
 -12  22   8       59.99      208.99     81.81 o 
 -11  22   8      135.47       91.37     82.31 o 
 -10  22   8     1174.06     1296.33     86.46 o 
  -9  22   8     1181.58     1134.98     80.91 o 
  -8  22   8      355.36      335.77     73.97 o 
  -7  22   8      434.09      363.09     76.11 o 
  -6  22   8     1234.09     1125.94     88.01 o 
  -5  22   8     1929.48     1703.72    106.83 o 
  -4  22   8      333.49      306.23     72.35 o 
  -3  22   8     1089.58     1044.37    132.92 o 
  -2  22   8     3544.85     3345.77    132.09 o 
  -1  22   8      123.82      104.79     69.17 o 
   0  22   8      881.33      718.63     74.53 o 
   1  22   8      163.16      130.89     67.64 o 
   2  22   8     3253.37     2956.49    107.99 o 
   3  22   8     1061.07      989.94     67.58 o 
   4  22   8      328.07      348.37     65.85 o 
   5  22   8     1875.56     1783.91    121.25 o 
   6  22   8     1327.33     1205.51    101.20 o 
   7  22   8      452.58      380.88     82.79 o 
   8  22   8      335.61      353.56     86.08 o 
   9  22   8     1166.16     1203.91    111.69 o 
  10  22   8     1142.85     1203.21    122.04 o 
  11  22   8      119.08      239.12    102.93 o 
  12  22   8       54.58      170.86    104.95 o 
  13  22   8      297.27      352.12    100.07 o 
 -11  23   8     2095.14     2801.80    131.65 o 
 -10  23   8      126.34      167.21     87.36 o 
  -9  23   8     1462.44     1747.31    111.15 o 
  -8  23   8      706.81      792.48     84.21 o 
  -7  23   8     3381.60     3689.26    135.34 o 
  -6  23   8      476.39      540.37     86.89 o 
  -5  23   8     2333.63     2324.35    122.37 o 
  -4  23   8      243.92      208.77     77.31 o 
  -3  23   8     7068.48     7131.54    182.87 o 
  -2  23   8      139.16      110.51     78.43 o 
  -1  23   8     2605.25     2357.11    124.59 o 
   0  23   8       14.42       28.26     91.20 o 
   1  23   8     2535.78     2530.26    121.86 o 
   2  23   8      162.01      185.72     67.73 o 
   3  23   8     7044.57     6839.11    173.20 o 
   4  23   8      246.00      235.23     88.93 o 
   5  23   8     2159.52     2225.18    128.41 o 
   6  23   8      485.04      525.62     88.25 o 
   7  23   8     3298.22     3351.33    150.45 o 
   8  23   8      695.69      845.15     97.19 o 
   9  23   8     1430.30     1663.32    151.75 o 
  10  23   8      114.51       61.98     90.48 o 
  11  23   8     2169.79     2368.30    144.10 o 
  -9  24   8      214.27      343.56     87.04 o 
  -8  24   8     1960.49     2182.07    179.28 o 
  -7  24   8      395.97      482.90     85.54 o 
  -6  24   8       34.35      121.12     97.04 o 
  -5  24   8      365.62      467.91     83.54 o 
  -4  24   8      820.99      841.14     84.53 o 
  -3  24   8      543.91      492.67     82.53 o 
  -2  24   8      111.22      164.39     78.80 o 
  -1  24   8      708.95      672.74     97.90 o 
   0  24   8      979.76      937.52     82.82 o 
   1  24   8      719.67      521.65     79.73 o 
   2  24   8      120.12      158.60     88.15 o 
   3  24   8      510.92      439.41     85.54 o 
   4  24   8      925.72      747.65     96.51 o 
   5  24   8      353.45      345.30     89.05 o 
   6  24   8       36.44      177.10     97.38 o 
   7  24   8      339.81      185.68     93.08 o 
   8  24   8     1907.76     1956.76    152.68 o 
   9  24   8      168.69      184.19     97.21 o 
  -6  25   8      534.31      624.01     98.21 o 
  -5  25   8     2649.86     3034.15    153.89 o 
  -4  25   8      100.38      155.86     85.63 o 
  -3  25   8     1857.65     1900.64    181.40 o 
  -2  25   8       14.19       52.93    103.07 o 
  -1  25   8     3443.43     3751.73    145.80 o 
   0  25   8       45.60       15.11     89.15 o 
   1  25   8     3518.66     3730.39    145.34 o 
   2  25   8       27.93       28.39     89.11 o 
   3  25   8     1637.53     1677.94    144.13 o 
   4  25   8      114.50       75.46     99.63 o 
   5  25   8     2502.86     2613.75    163.83 o 
   6  25   8      577.23      569.10    107.43 o 
   0   1   9    33352.28    36600.31    386.70 o 
  -1   2   9    12941.61    13505.42    178.07 o 
   0   2   9     1910.77     2114.10     52.37 o 
   1   2   9    13513.37    14053.30    158.60 o 
  -2   3   9     9469.84    10120.12    164.11 o 
  -1   3   9      737.06      655.17     44.60 o 
   0   3   9     4299.80     4366.50     71.14 o 
   1   3   9      738.01      678.08     31.24 o 
   2   3   9     9863.14    10547.81    124.45 o 
  -3   4   9     6892.35     7015.62    130.35 o 
  -2   4   9     1576.77     1643.90     70.77 o 
  -1   4   9    13855.78    14365.39    195.51 o 
   0   4   9     5821.36     6469.10    100.51 o 
   1   4   9    13980.56    14313.78    163.94 o 
   2   4   9     1574.81     1592.41     49.11 o 
   3   4   9     6720.71     6966.17     94.30 o 
  -4   5   9    23391.35    23453.78    335.64 o 
  -3   5   9     1410.44     1507.27     67.78 o 
  -2   5   9     9910.79    10145.34    166.94 o 
  -1   5   9      699.69      586.28     44.54 o 
   0   5   9     9002.51     9846.83    137.34 o 
   1   5   9      700.79      573.93     31.85 o 
   2   5   9    10906.59    11158.35    132.22 o 
   3   5   9     1407.28     1530.97     44.32 o 
   4   5   9    25029.29    25524.73    283.08 o 
  -5   6   9     8995.09     9529.29    154.29 o 
  -4   6   9     1553.84     1591.12     69.50 o 
  -3   6   9    16616.26    16986.27    237.31 o 
  -2   6   9      208.39      118.67     29.08 o 
  -1   6   9    32250.64    35225.90    428.26 o 
   0   6   9    11141.76    12178.83    174.25 o 
   1   6   9    31495.46    33975.17    380.10 o 
   2   6   9      208.04      129.38     19.64 o 
   3   6   9    15362.43    15311.37    180.63 o 
   4   6   9     1549.38     1429.26     48.64 o 
   5   6   9     8202.19     8479.00    131.06 o 
  -6   7   9     6886.93     7145.99    131.67 o 
  -5   7   9      808.09      682.14     43.68 o 
  -4   7   9     6658.79     6814.73    125.41 o 
  -3   7   9     1174.27     1130.71     71.67 o 
  -2   7   9    13205.06    13882.97    200.73 o 
  -1   7   9     4531.61     5083.86     98.43 o 
   0   7   9    26112.54    27960.08    353.26 o 
   1   7   9     4547.80     4964.49     81.89 o 
   2   7   9    11928.38    12231.12    147.83 o 
   3   7   9     1180.71     1132.77     47.56 o 
   4   7   9     6447.97     6364.25     92.79 o 
   5   7   9      810.13      695.91     30.99 o 
   6   7   9     6867.72     7009.33    120.95 o 
  -7   8   9     6317.56     6270.12    118.58 o 
  -6   8   9     2556.09     2531.56     76.65 o 
  -5   8   9    18902.51    19170.90    263.10 o 
  -4   8   9       34.71        0.42     38.53 o 
  -3   8   9     3817.20     3754.36     92.83 o 
  -2   8   9     1175.02     1176.24     59.12 o 
  -1   8   9    16130.85    16620.94    244.84 o 
   0   8   9     1156.99     1312.64     56.43 o 
   1   8   9    16542.41    16921.57    187.84 o 
   2   8   9     1191.65     1095.86     43.86 o 
   3   8   9     4074.85     4017.78     68.22 o 
   4   8   9       34.48        7.31     27.74 o 
   5   8   9    18624.13    18723.63    232.38 o 
   6   8   9     2559.83     2537.46     60.99 o 
   7   8   9     6318.85     6303.44    101.62 o 
  -8   9   9    13231.32    13435.47    205.96 o 
  -7   9   9     1710.63     1679.82     69.81 o 
  -6   9   9     8115.08     8023.89    140.53 o 
  -5   9   9     1267.94     1350.09     67.50 o 
  -4   9   9     8394.48     8301.06    148.54 o 
  -3   9   9     1212.48     1125.63     57.96 o 
  -2   9   9    12192.52    12402.35    192.80 o 
  -1   9   9     1157.57     1218.93     65.83 o 
   0   9   9    58436.59    61481.71    694.45 o 
   1   9   9     1170.00     1205.83     50.58 o 
   2   9   9    11968.20    12197.54    153.07 o 
   3   9   9     1216.40     1179.21     46.81 o 
   4   9   9     8444.63     8379.12    113.72 o 
   5   9   9     1260.97     1406.76     53.47 o 
   6   9   9     8343.89     8299.71    117.67 o 
   7   9   9     1713.46     1654.00     63.39 o 
   8   9   9    13463.25    13991.18    198.68 o 
  -9  10   9     2930.43     2732.43    101.88 o 
  -8  10   9      374.84      348.62     47.23 o 
  -7  10   9    10137.70    10203.97    176.42 o 
  -6  10   9      709.57      708.80     44.79 o 
  -5  10   9     8237.12     8073.62    149.43 o 
  -4  10   9     1401.75     1384.94     66.12 o 
  -3  10   9    14670.30    14793.38    229.20 o 
  -2  10   9      856.67      761.45     46.33 o 
  -1  10   9     4925.00     5003.21    108.06 o 
   0  10   9     1108.60     1010.04     53.22 o 
   1  10   9     5475.82     5469.67     83.20 o 
   2  10   9      835.59      798.77     36.34 o 
   3  10   9    15179.70    15327.93    180.42 o 
   4  10   9     1386.68     1372.43     50.58 o 
   5  10   9     8145.06     8153.31    113.87 o 
   6  10   9      699.97      653.08     34.55 o 
   7  10   9    10014.59     9974.22    145.72 o 
   8  10   9      377.42      407.38     38.52 o 
   9  10   9     2996.31     3043.94     84.54 o 
 -10  11   9     6059.33     6235.13    149.23 o 
  -9  11   9      118.63       76.93     45.76 o 
  -8  11   9     3523.17     3221.21    106.35 o 
  -7  11   9      141.67      136.16     45.29 o 
  -6  11   9     4312.37     4178.53    106.71 o 
  -5  11   9      114.62       60.31     37.18 o 
  -4  11   9     4882.14     4694.19    110.58 o 
  -3  11   9      866.98      817.47     47.52 o 
  -2  11   9     8624.28     8513.58    150.57 o 
  -1  11   9     2792.94     2967.98     77.99 o 
   0  11   9      145.53       91.12     27.78 o 
   1  11   9     2774.92     2994.83     65.37 o 
   2  11   9     8528.12     8448.81    114.28 o 
   3  11   9      852.05      882.37     37.87 o 
   4  11   9     5127.03     5176.98     85.98 o 
   5  11   9      116.87       96.01     28.79 o 
   6  11   9     4237.26     4277.80     85.86 o 
   7  11   9      146.09      177.83     40.56 o 
   8  11   9     3249.36     3098.53     87.79 o 
   9  11   9      119.00       99.14     40.56 o 
  10  11   9     6213.02     6556.88    126.23 o 
 -11  12   9     4219.74     3954.43    116.74 o 
 -10  12   9      766.00      662.31     66.68 o 
  -9  12   9     3841.66     4006.42    121.15 o 
  -8  12   9      153.63       66.58     47.93 o 
  -7  12   9      244.90      207.82     48.61 o 
  -6  12   9      210.52      198.57     41.32 o 
  -5  12   9     5084.88     5182.87    117.87 o 
  -4  12   9      178.51      174.48     38.77 o 
  -3  12   9    12318.06    11982.78    195.67 o 
  -2  12   9      682.30      684.86     47.23 o 
  -1  12   9     5519.22     5422.63    103.80 o 
   0  12   9       45.39       47.23     34.03 o 
   1  12   9     5220.36     4913.65     92.51 o 
   2  12   9      680.79      662.19     37.48 o 
   3  12   9    12280.60    11896.08    153.05 o 
   4  12   9      167.85      156.14     29.20 o 
   5  12   9     5072.84     5169.51     92.89 o 
   6  12   9      205.58      196.06     38.44 o 
   7  12   9      454.01      311.78     42.36 o 
   8  12   9      147.69      153.22     39.59 o 
   9  12   9     4094.89     4371.75    106.35 o 
  10  12   9      771.11      759.66     56.49 o 
  11  12   9     4049.01     4107.45    104.51 o 
 -12  13   9     4329.87     4270.22    155.37 o 
 -11  13   9       23.05       67.26     62.12 o 
 -10  13   9     1492.25     1382.84     79.64 o 
  -9  13   9      444.73      454.47     54.94 o 
  -8  13   9     4466.19     4192.60    124.13 o 
  -7  13   9       81.20       -9.07     53.38 o 
  -6  13   9     4545.88     4412.55    124.06 o 
  -5  13   9      836.81      843.39     54.03 o 
  -4  13   9    13787.94    13853.19    221.52 o 
  -3  13   9      353.63      303.84     41.36 o 
  -2  13   9     4138.11     3856.19     91.56 o 
  -1  13   9      333.28      355.54     39.72 o 
   0  13   9     3509.88     3411.65     84.42 o 
   1  13   9      348.57      352.17     36.70 o 
   2  13   9     4110.49     3916.69     85.85 o 
   3  13   9      368.37      444.64     34.80 o 
   4  13   9    13272.99    13590.88    179.46 o 
   5  13   9      851.21      809.10     42.19 o 
   6  13   9     4965.20     4731.22     91.81 o 
   7  13   9       85.02       83.15     40.50 o 
   8  13   9     4452.23     4399.26    106.92 o 
   9  13   9      440.66      357.75     47.78 o 
  10  13   9     1547.50     1345.19     82.37 o 
  11  13   9       22.54      156.25     53.41 o 
  12  13   9     4536.95     4830.38    115.69 o 
 -13  14   9     1367.38     1185.45    125.22 o 
 -12  14   9      716.74      670.51     88.02 o 
 -11  14   9     4498.00     4333.32    141.74 o 
 -10  14   9     1187.62     1170.11     77.46 o 
  -9  14   9     2108.85     1829.32     98.09 o 
  -8  14   9      363.70      348.57     56.44 o 
  -7  14   9     5691.99     5425.75    140.36 o 
  -6  14   9      327.82      213.21     51.56 o 
  -5  14   9     5648.51     5818.16    138.30 o 
  -4  14   9      136.28       50.98     41.54 o 
  -3  14   9     1944.35     1824.06     73.33 o 
  -2  14   9      745.53      708.36     47.45 o 
  -1  14   9     3827.95     3739.98     89.43 o 
   0  14   9      164.10      196.45     36.97 o 
   1  14   9     3608.61     3602.55     88.32 o 
   2  14   9      779.22      715.14     45.38 o 
   3  14   9     1913.10     1845.14     76.45 o 
   4  14   9      148.36       65.68     37.66 o 
   5  14   9     5295.98     5205.82    105.47 o 
   6  14   9      342.22      334.43     43.15 o 
   7  14   9     5835.62     5781.77    126.53 o 
   8  14   9      351.13      382.08     49.09 o 
   9  14   9     1992.18     1665.10     78.69 o 
  10  14   9     1171.45     1213.44     69.17 o 
  11  14   9     4282.62     4626.11    118.07 o 
  12  14   9      723.42      670.63     65.49 o 
  13  14   9     1394.47     1276.69     70.45 o 
 -14  15   9     4922.24     5100.70    174.00 o 
 -13  15   9       15.88      -11.61     90.82 o 
 -12  15   9      713.47      589.68     71.57 o 
 -11  15   9      119.26       -2.03     61.39 o 
 -10  15   9     3177.96     3049.50    123.47 o 
  -9  15   9     1026.88      880.53     72.38 o 
  -8  15   9     2848.33     2851.86    117.94 o 
  -7  15   9      160.87       75.57     53.79 o 
  -6  15   9     4390.84     4076.97    122.53 o 
  -5  15   9      225.25      144.80     50.73 o 
  -4  15   9     1197.35     1069.32     57.80 o 
  -3  15   9       87.49       45.74     40.95 o 
  -2  15   9     3661.87     3434.11     90.42 o 
  -1  15   9      258.08      187.21     39.65 o 
   0  15   9     1619.15     1352.53     61.45 o 
   1  15   9      242.44      234.02     46.52 o 
   2  15   9     3643.08     3408.89     96.53 o 
   3  15   9       94.80       52.15     41.62 o 
   4  15   9     1095.65      977.99     54.72 o 
   5  15   9      235.05      257.19     42.07 o 
   6  15   9     4621.39     4292.31    112.46 o 
   7  15   9      155.33      119.89     51.63 o 
   8  15   9     2789.85     2733.06     91.81 o 
   9  15   9     1011.70      856.54     63.70 o 
  10  15   9     2936.80     2888.73    101.02 o 
  11  15   9      122.66      169.19     57.43 o 
  12  15   9      672.18      496.17     65.02 o 
  13  15   9       15.67       82.37     60.69 o 
  14  15   9     4973.13     5270.76    128.77 o 
 -15  16   9     1485.30     1421.77    105.11 o 
 -14  16   9       80.43       96.02     79.37 o 
 -13  16   9     2641.50     2480.92    136.27 o 
 -12  16   9       80.35       12.81     75.77 o 
 -11  16   9      886.62      912.99     77.56 o 
 -10  16   9      481.57      371.08     77.00 o 
  -9  16   9     2654.33     2563.99    119.54 o 
  -8  16   9      219.15      147.12     60.02 o 
  -7  16   9     3954.78     3809.98    132.61 o 
  -6  16   9      267.66      186.06     54.77 o 
  -5  16   9     4300.54     4268.54    114.43 o 
  -4  16   9       46.68       48.90     66.41 o 
  -3  16   9     1919.16     1791.30     77.25 o 
  -2  16   9      275.20      181.02     42.39 o 
  -1  16   9     6223.32     5940.23    117.69 o 
   0  16   9      394.39      297.96     46.70 o 
   1  16   9     6080.54     5905.00    127.77 o 
   2  16   9      267.60      176.78     46.99 o 
   3  16   9     2001.45     1884.13     82.25 o 
   4  16   9       44.40       34.57     51.99 o 
   5  16   9     4477.80     4492.24    110.97 o 
   6  16   9      255.17      226.79     58.22 o 
   7  16   9     4234.41     4189.40    131.79 o 
   8  16   9      227.24      248.52     52.77 o 
   9  16   9     2579.29     2639.98    111.89 o 
  10  16   9      496.28      307.78     61.90 o 
  11  16   9      829.80      821.03     77.85 o 
  12  16   9       78.76       55.06     60.69 o 
  13  16   9     2724.26     2787.16    106.72 o 
  14  16   9       81.28      133.91     63.19 o 
  15  16   9     1432.90     1423.59     87.46 o 
 -16  17   9     1454.57     1588.11    116.86 o 
 -15  17   9       32.87      -45.71     86.58 o 
 -14  17   9      764.69      587.65     90.35 o 
 -13  17   9      286.30      120.50     78.33 o 
 -12  17   9     1379.19     1349.63     89.72 o 
 -11  17   9       22.11      -18.59     83.02 o 
 -10  17   9      955.22      831.93     75.60 o 
  -9  17   9       85.19      123.12     69.50 o 
  -8  17   9     3495.86     3494.63    165.39 o 
  -7  17   9      790.22      793.20     70.93 o 
  -6  17   9     1819.94     1752.99     92.49 o 
  -5  17   9      239.40      257.82     62.71 o 
  -4  17   9     4639.21     4690.55    117.16 o 
  -3  17   9      665.01      642.43     60.03 o 
  -2  17   9     1537.22     1363.06     77.28 o 
  -1  17   9      104.37      131.41     45.21 o 
   0  17   9     3826.53     3605.01    103.75 o 
   1  17   9       92.79      114.24     46.42 o 
   2  17   9     1615.82     1408.55     69.58 o 
   3  17   9      637.81      576.04     53.05 o 
   4  17   9     4925.51     4889.26    118.11 o 
   5  17   9      237.60      157.52     61.84 o 
   6  17   9     1638.44     1727.44     99.04 o 
   7  17   9      777.96      682.82     70.46 o 
   8  17   9     3512.61     3641.81    144.66 o 
   9  17   9       78.26       95.15     71.65 o 
  10  17   9     1056.94      936.55     76.78 o 
  11  17   9       24.84      175.62     69.89 o 
  12  17   9     1313.63     1255.63    104.31 o 
  13  17   9      286.52      244.85     65.97 o 
  14  17   9      749.86      661.94     65.55 o 
  15  17   9       32.86      136.27     74.60 o 
  16  17   9     1470.46     1535.88     87.68 o 
 -17  18   9      583.16      612.18    107.30 o 
 -16  18   9       90.28      143.31    105.98 o 
 -15  18   9     1389.41     1501.47    160.96 o 
 -14  18   9       65.90       63.94     98.73 o 
 -13  18   9     1322.71     1243.43     93.15 o 
 -12  18   9      440.64      424.34     81.58 o 
 -11  18   9     3161.15     3381.23    154.22 o 
 -10  18   9      102.03       68.61     69.39 o 
  -9  18   9     1553.07     1382.61     90.04 o 
  -8  18   9        9.99       40.91     93.02 o 
  -7  18   9     1785.30     1774.63     93.82 o 
  -6  18   9      136.63       88.32     66.03 o 
  -5  18   9     3820.61     3864.41    123.21 o 
  -4  18   9      175.51      114.05     54.54 o 
  -3  18   9     2057.31     1852.69     85.78 o 
  -2  18   9       10.04       88.53     63.92 o 
  -1  18   9     3761.78     3722.04    107.56 o 
   0  18   9      299.71      236.09     50.57 o 
   1  18   9     3800.85     3691.25    106.66 o 
   2  18   9       10.20       36.36     59.52 o 
   3  18   9     2250.17     2145.35     94.74 o 
   4  18   9      169.26      105.49     56.75 o 
   5  18   9     3693.58     3628.26    124.11 o 
   6  18   9      149.89      113.79     67.43 o 
   7  18   9     1440.66     1529.50     95.33 o 
   8  18   9       12.61      -51.22     69.41 o 
   9  18   9     1592.98     1528.34    149.28 o 
  10  18   9       92.29      207.35    102.35 o 
  11  18   9     3330.70     3821.00    135.33 o 
  12  18   9      448.43      433.78     75.67 o 
  13  18   9     1207.89     1312.79    125.46 o 
  14  18   9       62.64       70.09     73.07 o 
  15  18   9     1329.37     1462.62    111.27 o 
  16  18   9       92.43      143.14     70.95 o 
  17  18   9      657.46      851.52     84.00 o 
 -17  19   9       25.99      508.29    217.04 o 
 -16  19   9      221.69      197.43    101.54 o 
 -15  19   9      121.14      265.29     95.96 o 
 -14  19   9     1423.91     1435.71    100.45 o 
 -13  19   9       67.88       85.70     80.91 o 
 -12  19   9      329.03      369.90     81.93 o 
 -11  19   9       62.10      112.06     83.42 o 
 -10  19   9      918.52      946.75     81.52 o 
  -9  19   9      125.74       79.65     67.00 o 
  -8  19   9      681.38      642.33     68.10 o 
  -7  19   9      116.46       25.16     65.37 o 
  -6  19   9     2724.79     2952.70    142.52 o 
  -5  19   9      341.71      303.61     59.71 o 
  -4  19   9     3266.08     3275.01    111.00 o 
  -3  19   9      647.74      537.42     62.28 o 
  -2  19   9     3228.85     3073.88    106.68 o 
  -1  19   9      231.93      151.66     52.08 o 
   0  19   9      471.84      427.18     55.46 o 
   1  19   9      225.22      204.77     56.38 o 
   2  19   9     3547.25     3392.65    105.80 o 
   3  19   9      636.57      582.75     55.83 o 
   4  19   9     3124.67     3040.92    102.25 o 
   5  19   9      324.88      289.68     65.78 o 
   6  19   9     2568.62     2652.10    116.17 o 
   7  19   9      113.47      146.12     70.46 o 
   8  19   9      796.80      907.24    148.31 o 
   9  19   9      135.39      189.00     81.52 o 
  10  19   9      867.59      779.13     84.10 o 
  11  19   9       66.75      243.86     91.51 o 
  12  19   9      350.12      266.10     76.77 o 
  13  19   9       63.60       42.29     80.40 o 
  14  19   9     1434.37     1435.03    112.72 o 
  15  19   9      123.41      295.67     77.40 o 
  16  19   9      213.68      296.91     87.59 o 
  17  19   9       25.18     -102.95    222.85 o 
 -15  20   9      155.28      226.03    101.03 o 
 -14  20   9       78.92      165.53     97.87 o 
 -13  20   9     1019.41     1025.00     92.84 o 
 -12  20   9      440.10      530.83     85.82 o 
 -11  20   9      277.69      248.86     82.42 o 
 -10  20   9       65.97      183.06    109.64 o 
  -9  20   9     1795.40     1768.17     98.80 o 
  -8  20   9      131.05      106.17     65.30 o 
  -7  20   9     1328.80     1364.17     79.24 o 
  -6  20   9     1323.50     1252.18     83.57 o 
  -5  20   9     1595.39     1359.77     81.80 o 
  -4  20   9      317.65      280.50     63.01 o 
  -3  20   9     3845.33     3823.65    125.01 o 
  -2  20   9      642.28      543.98     85.43 o 
  -1  20   9     1471.17     1348.19     77.18 o 
   0  20   9     1009.00      985.61     65.46 o 
   1  20   9     1476.39     1440.35     72.07 o 
   2  20   9      660.50      569.65     64.41 o 
   3  20   9     3854.65     3845.35    111.65 o 
   4  20   9      343.58      243.72     70.01 o 
   5  20   9     1500.00     1355.97     91.20 o 
   6  20   9     1327.79     1179.28     96.63 o 
   7  20   9     1327.78     1310.30     95.62 o 
   8  20   9      134.59      213.20     83.09 o 
   9  20   9     1788.58     1743.35    141.01 o 
  10  20   9       60.13      118.13     91.75 o 
  11  20   9      307.33      308.63     78.87 o 
  12  20   9      439.86      540.24    106.09 o 
  13  20   9     1003.05     1132.05     94.84 o 
  14  20   9       82.85      125.47     95.21 o 
  15  20   9      150.13      262.21     92.39 o 
 -14  21   9      346.94      398.85     96.07 o 
 -13  21   9       22.61       26.03     97.16 o 
 -12  21   9     1492.54     1510.36     94.88 o 
 -11  21   9      161.61      176.65     77.00 o 
 -10  21   9       91.01       99.10     75.31 o 
  -9  21   9      104.02      158.12     78.24 o 
  -8  21   9     1157.51     1178.55     86.40 o 
  -7  21   9      133.62      152.47     68.39 o 
  -6  21   9      710.92      627.51     73.36 o 
  -5  21   9      192.14      179.38     71.22 o 
  -4  21   9     1510.63     1324.07    121.31 o 
  -3  21   9      151.08       65.15     68.13 o 
  -2  21   9      632.74      475.93     70.10 o 
  -1  21   9      337.25      273.81     67.97 o 
   0  21   9     2272.89     2421.78    116.61 o 
   1  21   9      332.27      305.81     58.66 o 
   2  21   9      606.75      555.41     81.99 o 
   3  21   9      161.59      215.89     66.89 o 
   4  21   9     1545.18     1328.20     87.79 o 
   5  21   9      210.65      248.23     74.67 o 
   6  21   9      630.24      599.10     80.91 o 
   7  21   9      145.42       98.33     84.39 o 
   8  21   9     1174.11      971.89     99.12 o 
   9  21   9       96.83      117.22    105.48 o 
  10  21   9      103.41      327.77     95.95 o 
  11  21   9      157.12      227.65     99.04 o 
  12  21   9     1540.35     1574.04    110.45 o 
  13  21   9       23.56       38.75     87.83 o 
  14  21   9      324.80      393.18     93.66 o 
 -12  22   9      199.71      388.72     85.60 o 
 -11  22   9      839.50      867.61     83.82 o 
 -10  22   9       27.54      188.20     77.52 o 
  -9  22   9     1082.39     1151.61     96.77 o 
  -8  22   9      130.66      148.74     77.25 o 
  -7  22   9     1398.42     1342.00     89.17 o 
  -6  22   9       28.47        8.60     71.65 o 
  -5  22   9     1720.72     1523.93     92.62 o 
  -4  22   9       36.88       42.55     79.40 o 
  -3  22   9      734.08      664.79     76.75 o 
  -2  22   9      207.12       71.65     77.46 o 
  -1  22   9     1122.48      997.82     85.33 o 
   0  22   9       32.49      -49.01     78.28 o 
   1  22   9     1054.73      943.33    111.24 o 
   2  22   9      206.46      133.84     62.19 o 
   3  22   9      732.27      598.71     75.67 o 
   4  22   9       30.75      -12.72    192.57 o 
   5  22   9     1830.27     1552.29    100.38 o 
   6  22   9       29.74      137.63    111.85 o 
   7  22   9     1557.84     1478.10    123.39 o 
   8  22   9      127.95      164.70     85.33 o 
   9  22   9     1003.42      966.40     94.59 o 
  10  22   9       30.48       16.00    134.43 o 
  11  22   9      764.45     1018.94    154.74 o 
  12  22   9      186.48      204.69     96.83 o 
 -11  23   9       19.00      177.85    221.33 o 
 -10  23   9     1196.45     1402.65    109.81 o 
  -9  23   9       60.43      280.77     83.93 o 
  -8  23   9      359.94      360.01     81.52 o 
  -7  23   9      233.08      208.37     77.42 o 
  -6  23   9     1655.23     1788.97    132.31 o 
  -5  23   9       58.36      176.19     85.95 o 
  -4  23   9      592.01      465.69     81.96 o 
  -3  23   9       14.46        4.59     92.39 o 
  -2  23   9     1059.66      931.25     82.24 o 
  -1  23   9       68.62       93.58     75.34 o 
   0  23   9      586.97      530.38     77.58 o 
   1  23   9       56.55       83.79     73.91 o 
   2  23   9      992.73      801.84     95.16 o 
   3  23   9       10.21       -3.32     88.57 o 
   4  23   9      672.93      451.33     83.86 o 
   5  23   9       68.45      110.58     90.02 o 
   6  23   9     1667.94     1705.37    110.09 o 
   7  23   9      248.36      131.00     88.61 o 
   8  23   9      350.70      418.28     91.03 o 
   9  23   9       62.61      132.85     94.56 o 
  10  23   9     1107.90     1180.11    119.89 o 
  11  23   9       18.71     -147.15    234.96 o 
  -8  24   9      129.49      239.78     85.02 o 
  -7  24   9      738.65      837.91     87.32 o 
  -6  24   9       15.50       62.20     85.09 o 
  -5  24   9      386.73      410.91     86.01 o 
  -4  24   9       51.97      150.22     99.80 o 
  -3  24   9      695.12      636.12     84.27 o 
  -2  24   9       34.95       15.55     87.19 o 
  -1  24   9      937.69      762.43     84.79 o 
   0  24   9      121.73      199.07     84.59 o 
   1  24   9      932.97      754.39     82.81 o 
   2  24   9       31.07       16.53    105.05 o 
   3  24   9      632.60      583.50     95.75 o 
   4  24   9       40.22      124.21     93.66 o 
   5  24   9      405.54      354.97     91.72 o 
   6  24   9       15.83      111.86    101.13 o 
   7  24   9      696.07      633.99     95.62 o 
   8  24   9      129.93      155.16     95.41 o 
  -5  25   9       32.50      217.40    305.20 o 
  -4  25   9      545.34      626.92    123.23 o 
  -3  25   9       35.01       96.13     94.33 o 
  -2  25   9      239.89      252.18     86.37 o 
  -1  25   9        6.40       45.27     83.66 o 
   0  25   9      367.69      397.39     85.78 o 
   1  25   9       10.91      150.37     93.25 o 
   2  25   9      222.88      355.23    109.86 o 
   3  25   9       32.91      103.48    111.31 o 
   4  25   9      543.36      693.06    110.54 o 
   5  25   9       38.57       15.14    236.78 o 
   0   0  10      613.53      913.59    124.42 o 
  -1   1  10    21064.06    21693.67    379.57 o 
   0   1  10     5697.31     6614.64     95.47 o 
   1   1  10    21787.93    22463.82    338.36 o 
  -2   2  10     7275.12     7915.62    174.10 o 
  -1   2  10     8085.98     8249.46    113.40 o 
   0   2  10    30464.53    32056.23    354.01 o 
   1   2  10     7716.84     7733.66    105.68 o 
   2   2  10     7989.95     8383.43    145.49 o 
  -2   3  10     6872.48     7131.19    114.74 o 
  -1   3  10    40521.28    41801.62    476.75 o 
   0   3  10       38.67        9.35     18.48 o 
   1   3  10    40880.00    42148.43    436.61 o 
   2   3  10     6365.35     6494.39     91.29 o 
   3   3  10     1699.70     1596.70     61.17 o 
  -4   4  10     1048.73     1042.01     75.08 o 
  -3   4  10    17465.50    18354.97    282.70 o 
  -2   4  10    13269.46    13493.16    188.61 o 
  -1   4  10    15367.53    17071.24    238.94 o 
   0   4  10    34837.15    34083.30    382.02 o 
   1   4  10    16993.33    19065.50    198.49 o 
   2   4  10    13344.96    13425.69    152.25 o 
   3   4  10    18112.09    18996.94    199.87 o 
   4   4  10      932.02      802.23     46.95 o 
  -5   5  10    29630.47    31407.28    668.11 o 
  -4   5  10     5044.19     5112.87    110.12 o 
  -3   5  10    41290.36    43491.58    565.44 o 
  -2   5  10    16143.71    17911.77    241.87 o 
  -1   5  10    14787.17    14895.83    214.94 o 
   0   5  10    31369.65    33258.41    390.17 o 
   1   5  10    16608.54    16896.18    193.68 o 
   2   5  10    16559.85    18170.26    213.10 o 
   3   5  10    41433.01    43281.45    435.45 o 
   4   5  10     4649.35     4410.38     74.23 o 
   5   5  10    32372.08    34983.32    571.72 o 
  -6   6  10    17772.87    17758.80    395.83 o 
  -5   6  10    10007.32    10706.45    171.28 o 
  -4   6  10    19131.14    19944.06    266.98 o 
  -3   6  10     9694.92     9554.26    161.43 o 
  -2   6  10     2028.45     1981.82     70.62 o 
  -1   6  10    10622.26    10954.00    160.84 o 
   0   6  10     3549.04     3347.63     79.81 o 
   1   6  10    10365.32    10411.85    148.25 o 
   2   6  10     1800.02     1807.12     50.17 o 
   3   6  10    10324.95     9965.38    120.64 o 
   4   6  10    18212.34    18730.67    235.55 o 
   5   6  10     9531.92     9976.00    146.45 o 
   6   6  10    17763.16    18125.94    313.60 o 
  -7   7  10     7397.25     7846.07    212.90 o 
  -6   7  10    12677.78    13040.94    199.61 o 
  -5   7  10    27396.61    27731.01    354.90 o 
  -4   7  10     3558.95     3643.93     92.53 o 
  -3   7  10     8817.13     8508.64    149.39 o 
  -2   7  10    14655.42    15294.30    221.50 o 
  -1   7  10    18893.63    19019.23    247.40 o 
   0   7  10     8011.94     7416.60    124.68 o 
   1   7  10    17931.42    17469.58    228.80 o 
   2   7  10    13595.82    14143.39    165.41 o 
   3   7  10     9294.89     8806.56    107.35 o 
   4   7  10     3690.78     3745.81     77.04 o 
   5   7  10    25714.41    25836.25    315.22 o 
   6   7  10    13003.69    13676.67    183.78 o 
   7   7  10     6926.10     7451.24    166.86 o 
  -8   8  10     9253.23     9519.07    251.91 o 
  -7   8  10     2701.20     2368.13     77.58 o 
  -6   8  10    26872.44    27529.20    365.96 o 
  -5   8  10     3664.34     3821.47     91.92 o 
  -4   8  10     6861.83     6554.41    125.40 o 
  -3   8  10     8141.41     8229.35    140.55 o 
  -2   8  10    24582.21    23876.22    329.13 o 
  -1   8  10    11784.50    12216.93    191.50 o 
   0   8  10     5836.08     5467.55    104.36 o 
   1   8  10    11965.26    12286.07    163.17 o 
   2   8  10    24310.91    23050.08    250.62 o 
   3   8  10     7340.56     7064.11    103.47 o 
   4   8  10     6533.23     6076.26     92.51 o 
   5   8  10     3818.50     3786.32     73.22 o 
   6   8  10    26966.14    27570.85    310.10 o 
   7   8  10     2392.26     2241.59     72.57 o 
   8   8  10     9461.99     9860.88    203.53 o 
  -9   9  10    14024.40    14563.38    399.43 o 
  -8   9  10     6126.76     5742.49    117.16 o 
  -7   9  10     8957.74     8566.98    150.84 o 
  -6   9  10     6403.67     6269.87    122.87 o 
  -5   9  10    13872.26    13451.46    213.84 o 
  -4   9  10    13795.34    14354.15    228.59 o 
  -3   9  10     9913.95     9695.54    163.89 o 
  -2   9  10     4049.89     4180.71    102.27 o 
  -1   9  10    27993.11    28053.02    383.53 o 
   0   9  10      609.70      478.29     35.39 o 
   1   9  10    27904.50    27863.09    322.64 o 
   2   9  10     3419.80     3387.86     67.01 o 
   3   9  10     9695.22     9393.60    121.77 o 
   4   9  10    14688.20    15317.54    179.44 o 
   5   9  10    13855.02    13357.44    177.80 o 
   6   9  10     6582.41     6509.47    106.19 o 
   7   9  10     9397.55     9104.61    154.82 o 
   8   9  10     5671.18     5745.93    127.40 o 
   9   9  10    13882.68    14411.97    275.23 o 
 -10  10  10     6028.14     5957.34    206.32 o 
  -9  10  10     2894.48     2734.85    102.21 o 
  -8  10  10    16583.61    16702.32    279.20 o 
  -7  10  10    14422.48    14071.55    227.46 o 
  -6  10  10     5734.64     5324.45    112.55 o 
  -5  10  10     5900.44     5535.46    120.67 o 
  -4  10  10     7593.69     7930.38    144.90 o 
  -3  10  10     5324.34     5208.77    112.75 o 
  -2  10  10     6197.41     6021.42    120.08 o 
  -1  10  10      593.07      527.92     41.42 o 
   0  10  10    15530.31    15083.42    206.67 o 
   1  10  10      965.70      874.06     41.41 o 
   2  10  10     6047.99     5715.61     92.04 o 
   3  10  10     5061.04     4988.76     85.16 o 
   4  10  10     6999.00     7272.00    113.86 o 
   5  10  10     5930.13     5589.37     91.13 o 
   6  10  10     5775.75     5451.29    107.16 o 
   7  10  10    14444.14    14344.61    206.42 o 
   8  10  10    16856.87    17385.80    254.28 o 
   9  10  10     2928.12     2883.11     85.84 o 
  10  10  10     6064.21     6167.76    172.33 o 
 -11  11  10     5784.38     5640.06    205.04 o 
 -10  11  10     2489.22     2323.91    110.01 o 
  -9  11  10     6120.37     6009.49    144.52 o 
  -8  11  10     3437.08     3395.03    111.30 o 
  -7  11  10     6978.98     6750.85    150.91 o 
  -6  11  10      736.92      629.57     48.69 o 
  -5  11  10     6432.08     6006.75    128.32 o 
  -4  11  10     6322.19     6165.89    126.26 o 
  -3  11  10    22136.51    21215.27    309.62 o 
  -2  11  10     5164.64     4930.95    111.01 o 
  -1  11  10     9809.03     9213.12    151.16 o 
   0  11  10    16988.58    16963.02    228.90 o 
   1  11  10     9686.67     9050.33    135.95 o 
   2  11  10     5521.45     5210.65     89.45 o 
   3  11  10    21939.83    21593.54    244.82 o 
   4  11  10     5983.83     5734.19     94.50 o 
   5  11  10     6593.44     6207.10    105.34 o 
   6  11  10      701.89      589.81     41.71 o 
   7  11  10     7055.79     6892.92    126.47 o 
   8  11  10     3536.29     3563.90     99.56 o 
   9  11  10     5894.35     5920.12    120.46 o 
  10  11  10     2606.88     2579.90     87.59 o 
  11  11  10     5847.19     5603.10    170.16 o 
 -12  12  10      473.36      397.01    104.57 o 
 -11  12  10     6242.04     6219.99    153.61 o 
 -10  12  10     3692.39     3728.01    120.93 o 
  -9  12  10     1469.45     1322.10     75.14 o 
  -8  12  10     2280.75     2094.14    100.27 o 
  -7  12  10     9284.84     8838.77    178.96 o 
  -6  12  10    12406.51    12326.38    208.31 o 
  -5  12  10     2230.62     2156.55     85.93 o 
  -4  12  10     1930.72     1862.52     78.78 o 
  -3  12  10     6799.37     6532.70    132.66 o 
  -2  12  10     3089.08     2847.28     87.97 o 
  -1  12  10     1310.06     1119.41     51.79 o 
   0  12  10      187.86       90.20     35.88 o 
   1  12  10     1575.96     1326.66     56.57 o 
   2  12  10     2942.59     2759.98     81.28 o 
   3  12  10     7135.21     6644.91    116.32 o 
   4  12  10     1828.12     1662.21     62.93 o 
   5  12  10     1987.30     2117.39     66.51 o 
   6  12  10    12405.44    12495.00    189.08 o 
   7  12  10     8833.95     8592.45    148.67 o 
   8  12  10     2287.44     2252.82     84.11 o 
   9  12  10     1343.04     1411.39     67.66 o 
  10  12  10     3589.20     3881.06    101.83 o 
  11  12  10     6138.52     6339.77    129.85 o 
  12  12  10      409.10      392.05     93.68 o 
 -13  13  10     4978.02     5294.15    238.88 o 
 -12  13  10      549.48      463.98     71.39 o 
 -11  13  10     9859.04     9573.70    206.92 o 
 -10  13  10     2008.55     1947.40    102.25 o 
  -9  13  10     9473.58     9276.62    194.69 o 
  -8  13  10     4982.34     4653.95    132.22 o 
  -7  13  10     2462.56     2277.49    103.08 o 
  -6  13  10     2497.40     2384.43    102.10 o 
  -5  13  10    11044.90    11481.01    197.31 o 
  -4  13  10     2428.26     2153.26     85.52 o 
  -3  13  10     9823.83     9574.85    169.41 o 
  -2  13  10     4010.57     3886.29     92.88 o 
  -1  13  10     8693.81     8465.69    140.51 o 
   0  13  10     2461.43     2124.06     73.51 o 
   1  13  10     8488.12     8103.98    136.72 o 
   2  13  10     3552.65     3370.83     89.91 o 
   3  13  10     9497.10     9174.07    146.71 o 
   4  13  10     2561.74     2314.19     83.76 o 
   5  13  10    11059.90    11405.03    178.36 o 
   6  13  10     2836.69     2920.41     98.58 o 
   7  13  10     2596.91     2458.96     90.09 o 
   8  13  10     5179.12     4851.73    118.43 o 
   9  13  10    10024.72    10320.98    179.33 o 
  10  13  10     2538.02     2587.84     94.34 o 
  11  13  10     9108.73     9004.07    162.54 o 
  12  13  10      342.85      251.53     51.92 o 
  13  13  10     5075.11     5457.59    179.97 o 
 -14  14  10     2570.36     2772.11    191.15 o 
 -13  14  10     3894.08     3825.18    149.74 o 
 -12  14  10     2073.89     1781.13    122.27 o 
 -11  14  10     2273.75     2172.07    112.47 o 
 -10  14  10      350.80      291.30     62.13 o 
  -9  14  10      765.17      667.04     67.26 o 
  -8  14  10     3207.73     2968.89    114.03 o 
  -7  14  10      970.41      814.82     68.22 o 
  -6  14  10      271.28      254.72     52.76 o 
  -5  14  10     3606.08     3470.27    114.16 o 
  -4  14  10     8436.55     8069.85    156.95 o 
  -3  14  10     2625.48     2431.07     82.08 o 
  -2  14  10     1420.55     1382.88     65.03 o 
  -1  14  10    12548.81    12250.00    182.78 o 
   0  14  10     6375.73     6014.04    115.67 o 
   1  14  10    12377.07    11885.01    180.36 o 
   2  14  10     1404.57     1299.66     65.66 o 
   3  14  10     2715.82     2516.49     85.94 o 
   4  14  10     8646.48     8137.26    143.46 o 
   5  14  10     3853.27     3813.66    112.52 o 
   6  14  10      370.43      312.12     56.18 o 
   7  14  10     1271.23     1234.02     75.52 o 
   8  14  10     3951.43     3954.46    124.95 o 
   9  14  10      678.75      651.51     53.28 o 
  10  14  10      445.29      455.95     62.34 o 
  11  14  10     2428.53     2527.78     98.90 o 
  12  14  10     2068.09     1957.74     83.87 o 
  13  14  10     3928.91     4104.74    113.06 o 
  14  14  10     2660.59     2780.86    143.67 o 
 -15  15  10      369.26      285.27    112.56 o 
 -14  15  10      817.63      846.48     86.26 o 
 -13  15  10     7470.01     7529.70    206.26 o 
 -12  15  10     2492.03     2580.00    121.07 o 
 -11  15  10      701.94      710.11     70.72 o 
 -10  15  10     2082.50     1816.59     99.84 o 
  -9  15  10     9218.71     9600.17    209.72 o 
  -8  15  10     5272.63     5327.07    154.17 o 
  -7  15  10     2049.34     2098.12    112.58 o 
  -6  15  10     3988.21     4026.87    130.82 o 
  -5  15  10     8203.03     8485.64    175.22 o 
  -4  15  10     2408.97     2204.04     90.59 o 
  -3  15  10     8555.48     8198.33    144.30 o 
  -2  15  10     3713.22     3588.41     93.58 o 
  -1  15  10      995.54      886.97     53.83 o 
   0  15  10      455.15      357.30     42.39 o 
   1  15  10     1074.00      915.75     64.95 o 
   2  15  10     3566.60     3540.20     99.87 o 
   3  15  10     8167.30     7914.95    151.00 o 
   4  15  10     2457.55     2305.21     95.12 o 
   5  15  10     7996.31     7989.08    170.09 o 
   6  15  10     4195.93     4161.91    120.51 o 
   7  15  10     2538.36     2628.19    110.23 o 
   8  15  10     5179.11     5443.41    150.27 o 
   9  15  10     8939.40     9166.81    188.90 o 
  10  15  10     1716.53     1701.13     95.30 o 
  11  15  10      679.88      784.33     74.11 o 
  12  15  10     2691.73     2764.07    150.07 o 
  13  15  10     7593.44     7834.07    155.38 o 
  14  15  10      872.01      978.16     69.58 o 
  15  15  10      472.11      507.79     87.50 o 
 -16  16  10      810.34      883.36    163.39 o 
 -15  16  10     1037.64     1108.91     93.17 o 
 -14  16  10     2040.16     1814.74    115.67 o 
 -13  16  10     2063.25     2098.66    125.55 o 
 -12  16  10      913.14      911.64     79.48 o 
 -11  16  10      772.47      562.65     84.44 o 
 -10  16  10     3917.80     3819.37    136.88 o 
  -9  16  10     4792.67     4561.41    167.14 o 
  -8  16  10      359.45      361.73     66.28 o 
  -7  16  10     6547.48     7078.62    175.13 o 
  -6  16  10     1607.09     1374.05     90.84 o 
  -5  16  10     2822.34     2577.22     96.83 o 
  -4  16  10      214.86      130.40     49.25 o 
  -3  16  10     3871.90     3460.22     94.54 o 
  -2  16  10     7656.71     7051.37    132.45 o 
  -1  16  10     3930.82     3851.80     97.81 o 
   0  16  10     3241.59     3087.95     93.94 o 
   1  16  10     4145.35     4088.71    107.46 o 
   2  16  10     7623.08     7136.33    143.82 o 
   3  16  10     3747.41     3339.36     99.13 o 
   4  16  10      249.09      203.86     50.72 o 
   5  16  10     3010.50     2814.44    127.12 o 
   6  16  10     1518.72     1390.14    102.48 o 
   7  16  10     6501.00     6597.94    156.16 o 
   8  16  10      440.01      466.27     66.81 o 
   9  16  10     5140.21     5148.90    158.84 o 
  10  16  10     3808.83     3592.58    127.19 o 
  11  16  10      652.28      668.82    103.88 o 
  12  16  10      841.00      838.29     97.25 o 
  13  16  10     1946.19     2056.96     94.29 o 
  14  16  10     1971.88     2067.12    113.22 o 
  15  16  10      973.21      781.03     74.78 o 
  16  16  10      766.15      564.44    108.57 o 
 -17  17  10       48.81       52.80    133.99 o 
 -16  17  10     1512.52     1602.95    113.20 o 
 -15  17  10     3522.46     3695.94    158.40 o 
 -14  17  10      624.17      490.41     90.16 o 
 -13  17  10     1736.13     1498.34    111.89 o 
 -12  17  10      571.19      598.27     78.87 o 
 -11  17  10     1373.20     1293.60     93.09 o 
 -10  17  10     1784.81     1588.64     99.56 o 
  -9  17  10     2485.37     2385.84    120.09 o 
  -8  17  10      850.98      768.35     80.45 o 
  -7  17  10     8228.58     8442.24    195.82 o 
  -6  17  10     9014.01     8955.61    178.34 o 
  -5  17  10     1077.03      986.03     64.86 o 
  -4  17  10     2495.32     2303.94     98.99 o 
  -3  17  10     3701.14     3622.88    104.88 o 
  -2  17  10     2066.42     1878.97     79.07 o 
  -1  17  10     7826.39     7871.59    153.90 o 
   0  17  10     2826.50     2812.24     96.00 o 
   1  17  10     7495.85     7307.71    149.64 o 
   2  17  10     2314.17     2275.37     89.58 o 
   3  17  10     3735.02     3665.07    105.39 o 
   4  17  10     2213.89     2263.30    114.41 o 
   5  17  10     1155.41     1095.95     76.36 o 
   6  17  10     8694.57     8188.60    204.32 o 
   7  17  10     8272.80     8133.13    177.32 o 
   8  17  10      894.95      783.93     72.93 o 
   9  17  10     2521.27     2559.43    169.89 o 
  10  17  10     1651.56     1834.92    106.92 o 
  11  17  10     1544.38     1726.10     97.33 o 
  12  17  10      588.69      692.33     82.94 o 
  13  17  10     1614.86     1446.89     89.80 o 
  14  17  10      649.45      686.27     71.77 o 
  15  17  10     3531.94     3944.55    131.19 o 
  16  17  10     1491.10     1766.00    112.75 o 
  17  17  10       67.16      211.56    117.93 o 
 -17  18  10      458.90      335.95    107.76 o 
 -16  18  10      817.97      783.21     97.81 o 
 -15  18  10     2189.07     2385.42    137.54 o 
 -14  18  10     1028.84      895.76    103.00 o 
 -13  18  10      793.33      779.88     83.20 o 
 -12  18  10     2064.39     1896.51    112.14 o 
 -11  18  10     1218.61     1083.67     84.43 o 
 -10  18  10      629.38      699.36    111.58 o 
  -9  18  10     4141.58     3953.79    141.20 o 
  -8  18  10     2927.35     2912.19    138.69 o 
  -7  18  10     1924.76     1971.07     99.31 o 
  -6  18  10      882.60      762.76     70.52 o 
  -5  18  10     2568.17     2496.22    104.53 o 
  -4  18  10     2152.32     2035.65     90.48 o 
  -3  18  10     3583.92     3242.31    108.58 o 
  -2  18  10     2963.26     2553.98     99.62 o 
  -1  18  10      640.16      444.09     51.93 o 
   0  18  10     8308.14     8198.49    161.62 o 
   1  18  10      763.54      653.41     67.46 o 
   2  18  10     3067.03     2938.12    119.85 o 
   3  18  10     3688.62     3351.73    103.13 o 
   4  18  10     2273.80     2135.85    123.93 o 
   5  18  10     2509.69     2191.93    107.45 o 
   6  18  10      895.87      826.38     78.45 o 
   7  18  10     2012.31     1993.94    115.57 o 
   8  18  10     2976.92     2768.08    131.19 o 
   9  18  10     3954.81     3732.09    135.06 o 
  10  18  10      635.36      625.52     84.68 o 
  11  18  10     1368.10     1237.64     98.12 o 
  12  18  10     2062.19     2150.29    144.13 o 
  13  18  10      821.30      852.11    112.98 o 
  14  18  10     1018.90     1109.16     92.29 o 
  15  18  10     2165.65     2532.92    125.33 o 
  16  18  10      849.42      920.33     81.03 o 
  17  18  10      416.57      477.05     84.13 o 
 -16  19  10      689.77      708.52    101.83 o 
 -15  19  10      617.65      571.43    103.50 o 
 -14  19  10     1878.04     2192.52    128.94 o 
 -13  19  10     1647.10     1878.43    157.47 o 
 -12  19  10      900.99      719.00     83.02 o 
 -11  19  10     2959.86     2735.64    133.13 o 
 -10  19  10     1654.63     1508.92     95.74 o 
  -9  19  10     2490.00     2558.77    126.67 o 
  -8  19  10     1800.62     1684.56     91.49 o 
  -7  19  10      514.00      426.85     68.96 o 
  -6  19  10       21.59        2.53     84.53 o 
  -5  19  10     7765.22     7542.46    164.04 o 
  -4  19  10     4804.38     4721.84    136.17 o 
  -3  19  10     1027.04      842.94     69.20 o 
  -2  19  10     1505.21     1478.24     90.90 o 
  -1  19  10     7885.09     7274.24    163.70 o 
   0  19  10      938.43      946.32     63.45 o 
   1  19  10     7777.31     7379.94    168.88 o 
   2  19  10     1663.73     1488.86     77.35 o 
   3  19  10     1441.25     1270.12     88.97 o 
   4  19  10     4552.28     4410.94    138.83 o 
   5  19  10     7747.47     7212.29    178.55 o 
   6  19  10        2.86      -36.44     83.04 o 
   7  19  10      439.36      439.80     73.98 o 
   8  19  10     2069.84     1805.69    110.75 o 
   9  19  10     2436.11     2569.57    122.88 o 
  10  19  10     1749.47     1533.01    161.32 o 
  11  19  10     2982.34     2967.84    140.72 o 
  12  19  10      818.27      722.70     90.50 o 
  13  19  10     1830.76     2181.87    120.73 o 
  14  19  10     1840.04     1863.36    108.89 o 
  15  19  10      649.58      845.04     93.05 o 
  16  19  10      605.87      732.93     90.61 o 
 -15  20  10      869.91      913.41    110.53 o 
 -14  20  10      464.68      572.87     92.32 o 
 -13  20  10     1613.34     1660.05    123.85 o 
 -12  20  10      448.63      460.61     86.45 o 
 -11  20  10      712.98      620.09     91.18 o 
 -10  20  10     2531.30     2889.14    122.29 o 
  -9  20  10     2002.11     1861.70    132.08 o 
  -8  20  10      471.57      558.40     71.28 o 
  -7  20  10     2780.17     2779.42    114.89 o 
  -6  20  10     2424.68     2223.81    105.05 o 
  -5  20  10     1363.22     1255.44     87.91 o 
  -4  20  10     1407.61     1295.30    104.54 o 
  -3  20  10     2685.14     2752.92    113.38 o 
  -2  20  10     2697.73     2458.96    116.88 o 
  -1  20  10      143.67       39.36     69.10 o 
   0  20  10      160.99       66.63     64.27 o 
   1  20  10      162.95       36.27     56.15 o 
   2  20  10     2643.67     2421.87     99.64 o 
   3  20  10     2876.71     2709.63    134.29 o 
   4  20  10     1410.50     1348.08     87.49 o 
   5  20  10     1452.01     1404.35    109.52 o 
   6  20  10     2576.69     2435.11    122.53 o 
   7  20  10     2702.11     2678.49    131.31 o 
   8  20  10      477.53      542.84     84.36 o 
   9  20  10     2037.20     1890.85    132.10 o 
  10  20  10     2412.32     2470.58    139.69 o 
  11  20  10      648.92      490.50     82.57 o 
  12  20  10      424.63      529.53     82.62 o 
  13  20  10     1603.81     1637.24    103.52 o 
  14  20  10      453.42      494.08     95.67 o 
  15  20  10      806.87      970.91     94.67 o 
 -13  21  10     1156.84     1191.88     99.68 o 
 -12  21  10      518.80      508.33     84.72 o 
 -11  21  10      723.95      847.17     88.68 o 
 -10  21  10      538.39      557.60     77.08 o 
  -9  21  10     1428.69     1520.35     87.71 o 
  -8  21  10      756.43      900.91     77.52 o 
  -7  21  10     2513.52     2446.92    129.66 o 
  -6  21  10     1564.09     1439.79    146.06 o 
  -5  21  10     1973.86     1714.24    127.46 o 
  -4  21  10      806.62      614.96     76.87 o 
  -3  21  10     4080.80     3886.24    137.83 o 
  -2  21  10     2302.99     2106.64    113.62 o 
  -1  21  10     1819.95     1582.31     91.47 o 
   0  21  10        8.18      -18.49     79.06 o 
   1  21  10     2097.41     1839.38     92.26 o 
   2  21  10     2455.74     2182.25    105.10 o 
   3  21  10     4159.02     3868.99    135.09 o 
   4  21  10      845.81      492.93     79.06 o 
   5  21  10     1787.26     1669.83    106.60 o 
   6  21  10     1554.90     1361.24    132.38 o 
   7  21  10     2477.60     2322.15    131.95 o 
   8  21  10      659.25      766.58     87.97 o 
   9  21  10     1469.01     1517.91    106.51 o 
  10  21  10      574.69      554.19     91.55 o 
  11  21  10      778.53      868.40    152.92 o 
  12  21  10      537.90      569.59     98.84 o 
  13  21  10     1117.66     1221.19     99.89 o 
 -12  22  10      968.35      967.50     95.25 o 
 -11  22  10      703.31      743.76     86.85 o 
 -10  22  10      123.57      200.33     79.94 o 
  -9  22  10     1482.67     1482.22     89.57 o 
  -8  22  10     1233.26     1112.68     86.73 o 
  -7  22  10     1755.83     1732.02    101.98 o 
  -6  22  10     1011.49      941.53     81.42 o 
  -5  22  10      723.58      792.37     79.62 o 
  -4  22  10      751.86      739.69     89.83 o 
  -3  22  10      937.46      966.04     82.19 o 
  -2  22  10      473.19      353.45     74.81 o 
  -1  22  10      971.28      846.40     79.78 o 
   0  22  10     1409.04     1126.99     81.47 o 
   1  22  10      938.11      884.40     92.03 o 
   2  22  10      430.55      439.22     72.89 o 
   3  22  10      916.03      754.90     81.20 o 
   4  22  10      784.97      588.76     79.59 o 
   5  22  10      759.30      708.53     85.80 o 
   6  22  10     1053.36      912.37     87.86 o 
   7  22  10     1835.01     1791.14    115.04 o 
   8  22  10     1271.22     1196.75    107.49 o 
   9  22  10     1357.64     1238.22    102.32 o 
  10  22  10      106.31      271.63    100.38 o 
  11  22  10      677.01      529.54     97.20 o 
  12  22  10      950.61     1106.97    115.07 o 
 -10  23  10      865.33      850.16    378.18 o 
  -9  23  10     1105.79     1179.10     94.90 o 
  -8  23  10      453.86      465.22     83.30 o 
  -7  23  10      880.93     1121.79     87.63 o 
  -6  23  10      151.74      317.71     77.93 o 
  -5  23  10     2362.25     2144.40    123.71 o 
  -4  23  10     1619.50     1513.20    104.82 o 
  -3  23  10     1281.62     1502.38    139.25 o 
  -2  23  10      114.68      154.10     77.39 o 
  -1  23  10     2233.85     2566.99    132.44 o 
   0  23  10     2361.85     2327.68    159.37 o 
   1  23  10     2068.99     1961.32    170.82 o 
   2  23  10       94.87        2.85    108.52 o 
   3  23  10     1316.70     1518.48     96.81 o 
   4  23  10     1626.47     1305.60    118.57 o 
   5  23  10     2438.77     2307.79    157.57 o 
   6  23  10      208.10      209.78     87.34 o 
   7  23  10      864.22      908.71     98.95 o 
   8  23  10      427.16      247.55     92.01 o 
   9  23  10     1069.10     1099.56    103.35 o 
  10  23  10      881.98     1109.19    146.19 o 
  -7  24  10     1608.87     1545.67    103.68 o 
  -6  24  10     2507.38     2751.61    139.08 o 
  -5  24  10     1362.50     1150.09    108.67 o 
  -4  24  10      585.16      590.39     87.28 o 
  -3  24  10      516.79      486.09     85.85 o 
  -2  24  10      771.88      636.18     85.76 o 
  -1  24  10      685.01      528.77     85.60 o 
   0  24  10       16.17       45.74     87.43 o 
   1  24  10      697.12      654.24    101.13 o 
   2  24  10      776.39      555.18     99.64 o 
   3  24  10      447.80      393.87    108.21 o 
   4  24  10      554.39      483.60     98.35 o 
   5  24  10     1336.06     1121.10     96.73 o 
   6  24  10     2463.56     2257.73    156.40 o 
   7  24  10     1559.26     1379.77    106.26 o 
  -2  25  10     1104.22      915.29    150.69 o 
  -1  25  10      742.87      885.54    119.74 o 
   0  25  10      438.88      606.08    115.15 o 
   1  25  10      785.26      915.16    129.73 o 
   2  25  10     1056.54     1099.71    179.12 o 
   0   1  11     5758.10     5829.22     89.83 o 
  -1   2  11    10673.56    11524.84    144.67 o 
   0   2  11     1382.01     1337.46     83.12 o 
   1   2  11    10504.24    10864.34    142.61 o 
  -2   3  11    19107.16    20986.92    275.32 o 
  -1   3  11     2933.82     3331.12     86.97 o 
   0   3  11    13952.86    14068.95    173.23 o 
   1   3  11     2935.21     3282.24     70.32 o 
   2   3  11    18622.87    20105.53    224.12 o 
  -3   4  11    25739.27    27421.27    397.41 o 
  -2   4  11       59.13       68.45     28.23 o 
  -1   4  11     8899.66     9498.94    137.56 o 
   0   4  11      312.73      323.33     22.87 o 
   1   4  11     8955.74     9521.81    121.68 o 
   2   4  11       59.04       39.54     19.53 o 
   3   4  11    25398.02    27338.11    270.36 o 
  -4   5  11    25267.36    25607.14    376.71 o 
  -3   5  11      476.86      556.94     50.00 o 
  -2   5  11    25431.21    26791.92    343.05 o 
  -1   5  11     2888.35     2993.94     76.66 o 
   0   5  11    22741.96    23885.89    291.77 o 
   1   5  11     2889.74     3004.66     62.83 o 
   2   5  11    25736.82    26967.38    305.21 o 
   3   5  11      475.44      547.64     26.30 o 
   4   5  11    24658.25    25607.27    273.84 o 
  -5   6  11    14885.86    15784.65    246.62 o 
  -4   6  11     1346.44     1456.68     65.33 o 
  -3   6  11     2539.88     2400.14     77.30 o 
  -2   6  11     2898.64     3104.49     83.19 o 
  -1   6  11    15809.74    15934.55    218.10 o 
   0   6  11     2830.03     2818.52     75.07 o 
   1   6  11    15448.17    15341.99    202.64 o 
   2   6  11     2897.08     2884.85     60.32 o 
   3   6  11     2360.67     2134.13     53.49 o 
   4   6  11     1346.45     1291.92     50.79 o 
   5   6  11    15423.13    16600.90    205.25 o 
  -6   7  11    11020.88    11211.66    185.93 o 
  -5   7  11      255.74      328.59     36.02 o 
  -4   7  11     3812.79     3806.25     94.48 o 
  -3   7  11       16.42       41.77     34.76 o 
  -2   7  11     9486.47     9614.36    163.82 o 
  -1   7  11      325.11      264.94     31.35 o 
   0   7  11      871.35      707.75     54.08 o 
   1   7  11      323.20      227.67     27.06 o 
   2   7  11    10048.38    10056.77    124.42 o 
   3   7  11       15.96       31.14     22.48 o 
   4   7  11     3507.34     3437.59     67.98 o 
   5   7  11      257.04      252.93     31.51 o 
   6   7  11    10347.37    10690.78    156.78 o 
  -7   8  11     4995.78     5067.19    115.90 o 
  -6   8  11      252.48      234.83     37.83 o 
  -5   8  11     8533.85     8453.33    147.25 o 
  -4   8  11     2442.99     2604.86     83.13 o 
  -3   8  11     4812.85     4875.61    108.66 o 
  -2   8  11      662.73      651.32     42.97 o 
  -1   8  11    22696.91    23702.11    331.46 o 
   0   8  11      589.75      527.91     37.45 o 
   1   8  11    22466.85    23476.31    281.48 o 
   2   8  11      664.27      598.48     28.79 o 
   3   8  11     5143.52     4972.18     79.62 o 
   4   8  11     2448.03     2415.60     60.69 o 
   5   8  11     8665.07     8681.39    129.59 o 
   6   8  11      251.74      251.51     33.97 o 
   7   8  11     4936.67     4910.10     98.84 o 
  -8   9  11     7223.60     7450.27    156.47 o 
  -7   9  11      228.84      212.91     40.11 o 
  -6   9  11     8098.63     7648.61    140.80 o 
  -5   9  11      616.21      726.17     45.72 o 
  -4   9  11    15054.25    15085.42    235.54 o 
  -3   9  11      648.42      596.74     52.44 o 
  -2   9  11     9040.14     9469.42    160.99 o 
  -1   9  11       17.08       32.87     35.67 o 
   0   9  11     3743.01     3410.92     86.58 o 
   1   9  11       17.13       29.50     29.40 o 
   2   9  11     8802.49     8792.64    118.19 o 
   3   9  11      650.45      544.84     28.18 o 
   4   9  11    15404.49    15305.81    183.09 o 
   5   9  11      619.05      631.88     54.94 o 
   6   9  11     8053.25     7836.39    132.59 o 
   7   9  11      227.65      221.62     36.06 o 
   8   9  11     7056.84     7509.87    127.98 o 
  -9  10  11     8480.66     8296.21    186.15 o 
  -8  10  11      842.73      871.99     59.61 o 
  -7  10  11     3457.56     3508.40    100.49 o 
  -6  10  11     1129.99     1170.81     57.55 o 
  -5  10  11    13123.63    13230.96    213.09 o 
  -4  10  11      530.99      445.48     43.87 o 
  -3  10  11     6568.26     6468.56    132.65 o 
  -2  10  11       58.86       54.43     37.76 o 
  -1  10  11     7569.05     7275.71    139.65 o 
   0  10  11       53.01       22.48     35.66 o 
   1  10  11     7697.90     7609.78    120.11 o 
   2  10  11       61.11       23.35     30.44 o 
   3  10  11     6712.82     6850.48    104.72 o 
   4  10  11      530.67      532.44     31.93 o 
   5  10  11    12463.39    12689.48    189.60 o 
   6  10  11     1139.22     1115.71     61.70 o 
   7  10  11     3065.19     3123.56     87.93 o 
   8  10  11      843.67      685.20     50.49 o 
   9  10  11     8481.03     8480.31    150.19 o 
 -10  11  11     3935.48     3867.88    130.11 o 
  -9  11  11     2347.73     2206.08    100.22 o 
  -8  11  11     2514.85     2310.16    103.08 o 
  -7  11  11      825.71      857.80     61.49 o 
  -6  11  11     9455.73     9044.78    168.87 o 
  -5  11  11      131.62       94.42     43.26 o 
  -4  11  11     5618.13     5588.51    132.51 o 
  -3  11  11       46.99       34.05     39.48 o 
  -2  11  11     2125.87     1973.56     80.79 o 
  -1  11  11      383.85      378.42     44.07 o 
   0  11  11    13263.26    12698.33    184.75 o 
   1  11  11      381.07      369.86     37.55 o 
   2  11  11     2206.90     2142.52     65.00 o 
   3  11  11       48.20       66.03     35.43 o 
   4  11  11     5507.00     5419.74    103.72 o 
   5  11  11      133.90      135.11     37.64 o 
   6  11  11     9505.91     9326.82    163.12 o 
   7  11  11      829.44      722.76     56.15 o 
   8  11  11     2986.19     3007.21     97.42 o 
   9  11  11     2352.26     2320.00     84.08 o 
  10  11  11     4331.94     4265.61    143.32 o 
 -11  12  11     3455.64     3366.21    119.80 o 
 -10  12  11      330.56      345.88     57.71 o 
  -9  12  11     7231.96     7032.26    162.21 o 
  -8  12  11      177.48      207.83     52.81 o 
  -7  12  11     7275.41     7365.29    165.09 o 
  -6  12  11      150.36      210.63     54.57 o 
  -5  12  11     7234.26     6988.89    145.13 o 
  -4  12  11      884.73      822.52     52.99 o 
  -3  12  11     5301.08     5190.15    121.61 o 
  -2  12  11      104.24       69.55     44.18 o 
  -1  12  11     7431.34     7257.70    129.75 o 
   0  12  11       43.18       37.05     40.57 o 
   1  12  11     7869.77     7570.70    128.27 o 
   2  12  11      102.33       91.73     34.93 o 
   3  12  11     5740.51     5910.16    109.10 o 
   4  12  11      875.31      859.67     57.08 o 
   5  12  11     7624.04     7548.76    156.27 o 
   6  12  11      151.69      107.80     45.32 o 
   7  12  11     7516.75     7768.76    138.84 o 
   8  12  11      180.90      199.39     58.49 o 
   9  12  11     7380.03     7286.30    138.19 o 
  10  12  11      330.45      289.56     47.67 o 
  11  12  11     3683.32     3679.97    102.02 o 
 -12  13  11     2811.38     2666.37    130.34 o 
 -11  13  11      565.88      394.94     68.00 o 
 -10  13  11     4982.12     4761.69    136.60 o 
  -9  13  11      134.08      158.48     55.48 o 
  -8  13  11     5624.64     5530.96    143.99 o 
  -7  13  11      106.00       79.94     50.88 o 
  -6  13  11     6570.41     6354.81    150.57 o 
  -5  13  11      145.78      147.51     45.20 o 
  -4  13  11     5017.13     4768.40    118.69 o 
  -3  13  11      205.03      162.60     46.62 o 
  -2  13  11     6160.17     5820.90    117.94 o 
  -1  13  11      338.47      220.15     42.49 o 
   0  13  11     5365.26     5005.36    104.95 o 
   1  13  11      330.99      261.76     38.58 o 
   2  13  11     6668.57     6405.81    122.51 o 
   3  13  11      201.50      143.91     39.16 o 
   4  13  11     5192.98     5007.61    127.43 o 
   5  13  11      142.31      171.16     53.12 o 
   6  13  11     6265.25     6206.43    144.93 o 
   7  13  11      104.80      140.43     60.92 o 
   8  13  11     5451.40     5662.36    129.10 o 
   9  13  11      132.23      132.77     45.65 o 
  10  13  11     5068.93     5090.98    124.84 o 
  11  13  11      565.09      504.83     53.76 o 
  12  13  11     2780.37     2653.46     95.93 o 
 -13  14  11     2808.31     3017.02    140.30 o 
 -12  14  11      325.72      249.03     70.52 o 
 -11  14  11     1319.25     1332.81    116.81 o 
 -10  14  11      850.07      913.26     75.40 o 
  -9  14  11     4291.75     4026.88    129.37 o 
  -8  14  11      956.16      901.89     79.38 o 
  -7  14  11     7134.96     7059.04    162.63 o 
  -6  14  11      814.04      800.36     77.68 o 
  -5  14  11     6055.88     6250.61    149.98 o 
  -4  14  11       10.96       20.50     72.38 o 
  -3  14  11     4741.99     4548.95    106.02 o 
  -2  14  11      176.56      102.96     42.27 o 
  -1  14  11     8883.84     8867.90    148.04 o 
   0  14  11      467.71      426.96     42.68 o 
   1  14  11     8407.68     8468.46    144.11 o 
   2  14  11      168.13       95.55     42.21 o 
   3  14  11     4853.57     4630.25    111.02 o 
   4  14  11       10.50       41.62     50.82 o 
   5  14  11     6310.80     6569.07    175.49 o 
   6  14  11      796.62      679.57     68.53 o 
   7  14  11     6837.88     6886.91    156.99 o 
   8  14  11      958.09      972.78     73.82 o 
   9  14  11     4121.59     4333.11    126.70 o 
  10  14  11      856.28      736.90     70.92 o 
  11  14  11     1183.03     1084.33     73.66 o 
  12  14  11      325.18      181.15     58.41 o 
  13  14  11     2995.47     3273.04    105.51 o 
 -14  15  11     1204.76     1216.45     95.66 o 
 -13  15  11      375.37      313.22     81.39 o 
 -12  15  11     1705.27     1567.55    103.85 o 
 -11  15  11      108.56       90.45     70.95 o 
 -10  15  11     2008.77     1884.69    108.30 o 
  -9  15  11      274.28      268.96     64.32 o 
  -8  15  11     1310.01     1198.75     79.96 o 
  -7  15  11      278.48      289.18     58.92 o 
  -6  15  11     2766.31     2666.89    109.73 o 
  -5  15  11      274.55      211.72     55.37 o 
  -4  15  11     4734.40     4744.04    118.94 o 
  -3  15  11       67.23       79.22     43.14 o 
  -2  15  11     3975.94     3731.76     96.31 o 
  -1  15  11      392.80      427.66     45.27 o 
   0  15  11     4558.18     4340.68    101.01 o 
   1  15  11      402.61      467.52     46.70 o 
   2  15  11     3998.60     3606.51    102.20 o 
   3  15  11       70.25       72.27     48.09 o 
   4  15  11     5029.12     4957.10    130.32 o 
   5  15  11      268.29      181.98     53.53 o 
   6  15  11     2711.74     2833.58    105.69 o 
   7  15  11      273.17      323.14     64.47 o 
   8  15  11     1116.23     1102.04     72.98 o 
   9  15  11      270.12      178.90     73.41 o 
  10  15  11     2004.72     1931.28    151.93 o 
  11  15  11      108.66      168.42     72.40 o 
  12  15  11     1529.94     1523.86     94.07 o 
  13  15  11      375.53      361.79     74.83 o 
  14  15  11     1243.15     1320.32     72.93 o 
 -15  16  11      896.98      980.19    100.31 o 
 -14  16  11       69.24      190.38     93.29 o 
 -13  16  11     1268.67     1289.98    135.52 o 
 -12  16  11      265.07      177.73     71.33 o 
 -11  16  11     2717.96     2529.20    124.60 o 
 -10  16  11      311.80      255.92     74.07 o 
  -9  16  11     1649.32     1340.24     88.31 o 
  -8  16  11      591.06      389.73     64.24 o 
  -7  16  11     2380.27     2367.67    109.17 o 
  -6  16  11      766.59      647.35     64.49 o 
  -5  16  11     4980.68     4931.40    129.44 o 
  -4  16  11      134.12      104.23     53.34 o 
  -3  16  11     7953.04     8418.85    157.33 o 
  -2  16  11     1222.22     1222.90     74.87 o 
  -1  16  11     2161.95     2028.18     80.60 o 
   0  16  11       36.49       15.91     57.74 o 
   1  16  11     2378.94     2242.48     89.37 o 
   2  16  11     1219.05     1236.88     65.96 o 
   3  16  11     7651.48     7812.61    183.26 o 
   4  16  11      130.67      111.71     60.16 o 
   5  16  11     4592.52     4719.28    129.97 o 
   6  16  11      772.35      596.27     66.89 o 
   7  16  11     2462.59     2431.52    104.20 o 
   8  16  11      589.61      399.72     69.30 o 
   9  16  11     1796.94     1743.86     99.48 o 
  10  16  11      309.57      251.77     75.59 o 
  11  16  11     2625.18     2662.99    134.91 o 
  12  16  11      269.31      239.88     72.62 o 
  13  16  11     1243.55     1341.73     84.07 o 
  14  16  11       69.41       92.96     77.09 o 
  15  16  11      822.31     1048.11     84.26 o 
 -16  17  11      405.06      387.37     94.77 o 
 -15  17  11       55.84      164.26     96.32 o 
 -14  17  11     1749.14     1717.06    115.51 o 
 -13  17  11       31.32      103.64     93.52 o 
 -12  17  11     1195.48      975.13     87.20 o 
 -11  17  11       27.06       -4.76     70.87 o 
 -10  17  11     2841.68     2680.99    127.22 o 
  -9  17  11      239.37      156.32     68.84 o 
  -8  17  11     1598.05     1389.25    104.89 o 
  -7  17  11      213.57      144.20     66.34 o 
  -6  17  11     1647.03     1541.78    103.84 o 
  -5  17  11      289.99      207.81     55.28 o 
  -4  17  11     2748.04     2492.83     96.12 o 
  -3  17  11      200.04      177.32     52.01 o 
  -2  17  11     3940.37     3673.61    102.93 o 
  -1  17  11      541.72      505.61     50.99 o 
   0  17  11     3212.48     3094.68    100.18 o 
   1  17  11      548.65      468.80     53.50 o 
   2  17  11     3649.51     3454.47    112.49 o 
   3  17  11      203.22      227.01     60.59 o 
   4  17  11     2493.21     2210.21    105.84 o 
   5  17  11      297.24      135.50     60.80 o 
   6  17  11     1635.18     1496.32     83.62 o 
   7  17  11      208.57       82.58     72.61 o 
   8  17  11     1649.45     1412.17     84.03 o 
   9  17  11      245.14      283.87     80.01 o 
  10  17  11     2825.99     2824.75    130.05 o 
  11  17  11       28.49      -32.13     87.90 o 
  12  17  11     1232.17     1005.67    122.13 o 
  13  17  11       30.62      145.82     83.17 o 
  14  17  11     1821.85     1957.91    111.52 o 
  15  17  11       55.21      115.38     83.14 o 
  16  17  11      359.50      603.43     91.69 o 
 -16  18  11       42.82       50.09    108.99 o 
 -15  18  11      897.26     1048.19    104.13 o 
 -14  18  11       97.55      151.48    100.62 o 
 -13  18  11     1582.60     1533.58    110.74 o 
 -12  18  11       53.82      -38.20     95.59 o 
 -11  18  11      914.91     1046.35     86.21 o 
 -10  18  11       54.11        8.19     78.30 o 
  -9  18  11     3023.96     2892.43    138.63 o 
  -8  18  11       75.69        0.24     75.85 o 
  -7  18  11     2134.15     2111.39    100.63 o 
  -6  18  11      103.24       56.43     74.91 o 
  -5  18  11     1862.99     1663.84     86.77 o 
  -4  18  11      120.68      108.36     53.53 o 
  -3  18  11     4294.59     4102.25    119.64 o 
  -2  18  11      124.47       24.73     68.35 o 
  -1  18  11     2289.12     2148.96     89.53 o 
   0  18  11      182.55      280.52     53.73 o 
   1  18  11     2355.48     2203.11     93.80 o 
   2  18  11      136.69      115.83     65.80 o 
   3  18  11     4452.42     4278.11    135.32 o 
   4  18  11      122.45      100.95     62.24 o 
   5  18  11     1864.24     1679.29     97.81 o 
   6  18  11       94.81       11.54     69.07 o 
   7  18  11     2239.51     1965.63    103.63 o 
   8  18  11       76.43       99.92     71.25 o 
   9  18  11     2887.09     2678.38    122.58 o 
  10  18  11       49.48        2.37     76.38 o 
  11  18  11      803.83      967.47    116.14 o 
  12  18  11       52.89      157.20     82.66 o 
  13  18  11     1752.49     1705.58    109.85 o 
  14  18  11       94.85      244.17     78.95 o 
  15  18  11      860.92      941.80     96.87 o 
  16  18  11       42.97      161.33     86.00 o 
 -15  19  11      100.13      157.18    101.07 o 
 -14  19  11      467.89      542.94    101.42 o 
 -13  19  11       92.42      196.61     92.19 o 
 -12  19  11     1137.06     1007.55     92.23 o 
 -11  19  11      152.22       74.31     87.85 o 
 -10  19  11      847.38      733.29     84.04 o 
  -9  19  11        3.79      -16.47     91.32 o 
  -8  19  11     2517.47     2426.54    112.69 o 
  -7  19  11        7.96      121.62     82.40 o 
  -6  19  11     1467.39     1385.44     92.32 o 
  -5  19  11      102.63       62.92     62.01 o 
  -4  19  11     1513.91     1352.54     82.74 o 
  -3  19  11      257.96      227.53     60.32 o 
  -2  19  11      382.33      239.54     58.92 o 
  -1  19  11      270.37      166.30     59.53 o 
   0  19  11     2387.80     1964.07     94.42 o 
   1  19  11      258.73       99.78     63.94 o 
   2  19  11      389.15      253.94     64.82 o 
   3  19  11      259.29      228.64     64.53 o 
   4  19  11     1696.48     1442.82     89.44 o 
   5  19  11      107.12       65.29     71.27 o 
   6  19  11     1488.79     1290.33     87.16 o 
   7  19  11        7.77       10.37     86.28 o 
   8  19  11     2422.92     2459.37    140.15 o 
   9  19  11        4.76       85.05     80.33 o 
  10  19  11      802.30      681.99     87.22 o 
  11  19  11      148.77      183.21     86.00 o 
  12  19  11     1042.42     1089.43    134.82 o 
  13  19  11       89.17       83.81     93.57 o 
  14  19  11      437.24      467.78     90.43 o 
  15  19  11       99.46      201.91     86.00 o 
 -14  20  11       12.84      121.98    102.05 o 
 -13  20  11     1039.22     1224.83     99.37 o 
 -12  20  11      122.96      187.66     87.37 o 
 -11  20  11     1087.58     1127.01     94.83 o 
 -10  20  11       51.46      110.25     76.37 o 
  -9  20  11     1434.06     1283.86     84.72 o 
  -8  20  11      251.43      188.96     69.62 o 
  -7  20  11     1859.76     1754.58    101.35 o 
  -6  20  11      530.49      452.59     74.91 o 
  -5  20  11     2037.49     1937.39    103.51 o 
  -4  20  11      981.11      883.86     97.97 o 
  -3  20  11     1736.66     1633.06     93.75 o 
  -2  20  11      495.01      362.01     68.61 o 
  -1  20  11     1583.77     1426.34    131.46 o 
   0  20  11      215.31      215.96     62.00 o 
   1  20  11     1513.03     1382.25     88.78 o 
   2  20  11      498.91      344.63     71.99 o 
   3  20  11     1793.19     1717.32     95.77 o 
   4  20  11      995.51      863.58     76.91 o 
   5  20  11     2135.34     2016.06    105.72 o 
   6  20  11      525.71      528.63     75.37 o 
   7  20  11     1761.36     1795.95    108.58 o 
   8  20  11      243.71      139.28     81.01 o 
   9  20  11     1397.19     1236.54     98.58 o 
  10  20  11       52.55      127.43     95.35 o 
  11  20  11     1068.19     1226.12     96.12 o 
  12  20  11      119.62      214.96    100.83 o 
  13  20  11     1046.68     1106.94    102.94 o 
  14  20  11       12.87      183.73     92.24 o 
 -12  21  11      240.89      230.36     90.77 o 
 -11  21  11       29.87       76.85     92.85 o 
 -10  21  11     1865.31     1925.53    134.84 o 
  -9  21  11        4.30       24.21     86.08 o 
  -8  21  11      677.22      641.44     76.49 o 
  -7  21  11      297.09      190.22     75.94 o 
  -6  21  11      905.58      892.63    111.55 o 
  -5  21  11       62.92      120.60     87.22 o 
  -4  21  11     1224.39     1041.57     77.86 o 
  -3  21  11       39.48       44.51     75.65 o 
  -2  21  11      617.30      494.56     73.65 o 
  -1  21  11      185.33      218.64     69.34 o 
   0  21  11     1912.68     1733.09    102.67 o 
   1  21  11      194.81       80.49     84.98 o 
   2  21  11      676.92      400.53     73.30 o 
   3  21  11       37.84       29.81     84.26 o 
   4  21  11     1227.78     1097.28     89.00 o 
   5  21  11       66.18       43.29     90.70 o 
   6  21  11      828.73      703.80     83.46 o 
   7  21  11      307.53      222.19     82.85 o 
   8  21  11      783.80      730.89     91.27 o 
   9  21  11        5.25       48.46    104.07 o 
  10  21  11     1853.44     1964.95    122.71 o 
  11  21  11       26.99       31.99    112.03 o 
  12  21  11      233.25      267.96     92.77 o 
 -11  22  11      268.63      333.45     88.99 o 
 -10  22  11       45.67       57.24     80.88 o 
  -9  22  11     1659.09     1748.18    206.50 o 
  -8  22  11      145.77      199.47     81.71 o 
  -7  22  11     1603.42     1629.71     99.26 o 
  -6  22  11       57.58       88.80     85.91 o 
  -5  22  11      680.01      768.02     79.54 o 
  -4  22  11       81.25      138.22     73.65 o 
  -3  22  11     1381.74     1501.98     92.98 o 
  -2  22  11      124.28      149.34     75.06 o 
  -1  22  11     2032.77     1999.43    113.87 o 
   0  22  11      112.84      133.49     78.90 o 
   1  22  11     2063.62     1904.11    127.65 o 
   2  22  11      114.78       52.22     88.56 o 
   3  22  11     1326.67     1256.79     97.05 o 
   4  22  11       79.16       63.80     81.41 o 
   5  22  11      602.70      425.95     85.78 o 
   6  22  11       61.44       33.79    107.46 o 
   7  22  11     1670.13     1869.49    115.66 o 
   8  22  11      144.08      128.92    101.34 o 
   9  22  11     1692.75     1558.52    115.35 o 
  10  22  11       46.08      153.79     93.92 o 
  11  22  11      297.12      296.73     99.17 o 
  -8  23  11     1342.17     1189.57    100.46 o 
  -7  23  11       37.19      195.13     92.48 o 
  -6  23  11      568.41      557.26     87.73 o 
  -5  23  11      158.62      133.89     80.88 o 
  -4  23  11      318.88      396.55     84.57 o 
  -3  23  11      144.75      140.12     80.45 o 
  -2  23  11      940.99     1037.01     87.67 o 
  -1  23  11        3.01       -7.11     83.71 o 
   0  23  11      634.33      643.46    121.03 o 
   1  23  11        4.56      104.81     92.93 o 
   2  23  11      915.48      820.16     98.82 o 
   3  23  11      140.89      102.59     86.40 o 
   4  23  11      326.25      207.11     87.23 o 
   5  23  11      157.29       48.64    104.87 o 
   6  23  11      655.39      563.63     94.33 o 
   7  23  11       40.34       57.61     91.15 o 
   8  23  11     1313.91     1280.99    104.16 o 
   9  23  11       97.23      -98.10    237.38 o 
  -5  24  11     1344.95     1402.43    109.62 o 
  -4  24  11       92.59      174.56     88.73 o 
  -3  24  11     1180.68     1283.25     95.86 o 
  -2  24  11      176.09      193.61     92.98 o 
  -1  24  11     1131.68     1032.98     99.28 o 
   0  24  11       31.89       64.49    100.56 o 
   1  24  11     1139.13     1126.06    112.00 o 
   2  24  11      174.01      168.63    100.80 o 
   3  24  11     1256.06     1140.62    114.99 o 
   4  24  11      103.67      117.87    126.27 o 
   5  24  11     1321.33     1265.54    112.66 o 
   0   0  12     1868.33     1771.48    120.42 o 
  -1   1  12      288.61      270.68     33.40 o 
   0   1  12    14967.17    15700.64    191.01 o 
   1   1  12      253.40      265.81     34.40 o 
  -2   2  12     9991.70    11114.78    207.15 o 
  -1   2  12    13183.72    13731.08    169.84 o 
   0   2  12    12619.88    11884.02    152.28 o 
   1   2  12    13013.52    13159.75    167.97 o 
   2   2  12    10183.79    11204.85    208.64 o 
  -3   3  12    11193.96    11589.82    230.89 o 
  -2   3  12    14950.49    15242.40    201.28 o 
  -1   3  12      445.88      355.09     26.24 o 
   0   3  12    35178.21    36578.54    405.63 o 
   1   3  12      283.77      154.48     22.50 o 
   2   3  12    15949.58    16131.56    192.78 o 
   3   3  12    10468.96    10867.56    212.88 o 
  -4   4  12     2786.82     2950.26    123.52 o 
  -3   4  12     3849.69     4081.57     98.57 o 
  -2   4  12     5178.85     5287.11    108.54 o 
  -1   4  12    21953.78    23428.77    302.31 o 
   0   4  12      276.23      170.17     25.40 o 
   1   4  12    21776.26    23259.55    249.25 o 
   2   4  12     5509.33     5640.17     79.46 o 
   3   4  12     3318.90     3393.32     63.66 o 
   4   4  12     2777.21     2776.21    119.28 o 
  -5   5  12    15360.00    15782.17    368.87 o 
  -4   5  12     8194.02     8015.58    146.49 o 
  -3   5  12     5233.41     5156.00    118.51 o 
  -2   5  12    10731.10    11710.83    176.17 o 
  -1   5  12    13165.29    12615.55    176.26 o 
   0   5  12     5134.62     4783.37     89.38 o 
   1   5  12    13920.46    13472.88    166.24 o 
   2   5  12    11132.48    12037.45    154.18 o 
   3   5  12     5720.18     5631.75     85.73 o 
   4   5  12     8341.59     8131.00    112.91 o 
   5   5  12    15799.17    16831.66    293.33 o 
  -6   6  12     2215.79     2344.22    123.88 o 
  -5   6  12     6158.89     6283.93    129.27 o 
  -4   6  12     4482.63     4268.67    101.89 o 
  -3   6  12    13373.26    13503.20    205.56 o 
  -2   6  12     3139.51     3564.19     85.66 o 
  -1   6  12     7944.29     8289.77    130.79 o 
   0   6  12    12513.40    12457.34    171.85 o 
   1   6  12     8910.56     9183.20    142.08 o 
   2   6  12     3212.91     3352.76     70.68 o 
   3   6  12    12373.23    12491.56    151.36 o 
   4   6  12     4275.71     3911.76     74.78 o 
   5   6  12     6190.87     6504.40    110.01 o 
   6   6  12     2056.48     2054.51     94.93 o 
  -7   7  12     1380.05     1151.46     93.70 o 
  -6   7  12    10812.63    11134.41    189.92 o 
  -5   7  12     4567.60     4547.64    108.91 o 
  -4   7  12     6873.40     6901.59    129.05 o 
  -3   7  12     7360.14     7257.67    135.59 o 
  -2   7  12    15825.33    16450.30    241.58 o 
  -1   7  12     9439.80     9275.04    150.80 o 
   0   7  12     1366.89     1299.97     58.86 o 
   1   7  12     9682.80     9638.43    150.90 o 
   2   7  12    15259.48    15597.96    181.33 o 
   3   7  12     7266.51     6895.34     98.63 o 
   4   7  12     6762.77     7014.40    107.84 o 
   5   7  12     4587.95     4526.54     91.63 o 
   6   7  12    10572.81    11055.28    160.87 o 
   7   7  12     1246.79     1119.62     75.62 o 
  -8   8  12     7040.57     7218.59    218.23 o 
  -7   8  12     4127.39     3816.39    105.51 o 
  -6   8  12     2782.84     2556.04     88.12 o 
  -5   8  12    18188.75    17850.59    258.68 o 
  -4   8  12      141.15      176.25     38.14 o 
  -3   8  12    12404.87    12770.08    208.96 o 
  -2   8  12    16654.30    16494.48    247.49 o 
  -1   8  12    13902.55    14099.11    204.05 o 
   0   8  12     2359.08     2610.84     78.85 o 
   1   8  12    13222.99    13591.07    200.32 o 
   2   8  12    16399.94    16087.82    196.99 o 
   3   8  12    13355.63    13491.00    158.82 o 
   4   8  12      123.63      104.04     28.08 o 
   5   8  12    18140.65    18096.59    244.41 o 
   6   8  12     2498.89     2401.22     73.88 o 
   7   8  12     4309.90     4273.56     91.74 o 
   8   8  12     7076.75     7366.44    173.27 o 
  -9   9  12     5032.51     5152.79    191.12 o 
  -8   9  12    13537.14    13673.05    251.43 o 
  -7   9  12     3201.67     3021.61     98.58 o 
  -6   9  12     5070.57     5138.13    114.66 o 
  -5   9  12     6889.04     6778.02    130.09 o 
  -4   9  12     5229.90     5055.17    114.54 o 
  -3   9  12     8421.11     8774.08    159.04 o 
  -2   9  12     8248.91     8265.91    151.10 o 
  -1   9  12    10784.51    11404.74    187.48 o 
   0   9  12    16286.04    16568.85    234.64 o 
   1   9  12    10610.63    11057.39    158.34 o 
   2   9  12     8096.28     8005.28    125.40 o 
   3   9  12     8712.99     8772.54    131.40 o 
   4   9  12     4985.20     4671.95     94.78 o 
   5   9  12     6633.09     6614.44    121.12 o 
   6   9  12     5677.00     5717.03    110.40 o 
   7   9  12     3515.79     3641.82     97.40 o 
   8   9  12    12604.93    12672.01    187.35 o 
   9   9  12     5441.05     5493.95    160.47 o 
 -10  10  12     1888.14     1669.30    160.48 o 
  -9  10  12      306.17      267.85     56.64 o 
  -8  10  12     6954.12     6876.48    168.14 o 
  -7  10  12    13142.86    13554.73    228.78 o 
  -6  10  12      228.05      152.23     41.26 o 
  -5  10  12     2057.50     1979.83     79.75 o 
  -4  10  12     7640.56     7403.99    144.54 o 
  -3  10  12    17414.91    17603.42    265.79 o 
  -2  10  12     4549.71     4875.98    112.16 o 
  -1  10  12    10686.60    10633.69    183.93 o 
   0  10  12     2804.21     2535.66     77.53 o 
   1  10  12    11320.89    11304.42    158.60 o 
   2  10  12     4446.03     4707.92     93.26 o 
   3  10  12    17071.65    17102.57    245.42 o 
   4  10  12     7169.72     6958.98    141.24 o 
   5  10  12     1832.83     2050.91    117.61 o 
   6  10  12      256.10      267.87     38.04 o 
   7  10  12    14042.43    14387.03    208.24 o 
   8  10  12     7176.06     7109.54    127.10 o 
   9  10  12      507.89      492.45     48.77 o 
  10  10  12     1792.79     1672.94    133.62 o 
 -11  11  12    11209.72    11026.81    299.66 o 
 -10  11  12     5491.07     5838.19    150.37 o 
  -9  11  12     3392.03     3263.33    120.51 o 
  -8  11  12     3089.54     2874.48    108.25 o 
  -7  11  12     5535.51     5557.65    142.69 o 
  -6  11  12     8470.00     8170.46    160.85 o 
  -5  11  12      454.90      386.34     47.59 o 
  -4  11  12    10137.52     9770.47    179.79 o 
  -3  11  12     1321.82     1260.24     64.50 o 
  -2  11  12     9407.75     9612.70    170.63 o 
  -1  11  12     4769.69     4764.39    112.94 o 
   0  11  12     4163.54     4204.14     95.68 o 
   1  11  12     4716.76     4778.37     96.35 o 
   2  11  12     9449.48     9484.78    143.14 o 
   3  11  12     1245.60     1164.40     82.26 o 
   4  11  12    10578.83    10756.66    183.15 o 
   5  11  12      543.81      555.50     52.51 o 
   6  11  12     8598.57     8509.68    169.40 o 
   7  11  12     6001.13     6303.09    141.40 o 
   8  11  12     2730.60     2585.51     86.80 o 
   9  11  12     3097.00     3129.04     90.51 o 
  10  11  12     6049.46     6502.13    128.99 o 
  11  11  12    10232.22     9776.49    292.82 o 
 -12  12  12     2665.83     2406.96    156.04 o 
 -11  12  12     5464.14     5325.69    144.34 o 
 -10  12  12      767.02      689.82     74.83 o 
  -9  12  12     7072.70     6681.82    160.20 o 
  -8  12  12       56.80       17.12     58.58 o 
  -7  12  12      623.04      483.49     59.75 o 
  -6  12  12     1072.47     1032.55     68.55 o 
  -5  12  12    12680.12    12094.88    208.53 o 
  -4  12  12      392.64      314.72     46.05 o 
  -3  12  12     7346.29     6905.66    141.19 o 
  -2  12  12     2409.38     2171.91     86.24 o 
  -1  12  12     2583.50     2421.30     80.74 o 
   0  12  12       43.41       -1.90     44.18 o 
   1  12  12     2433.91     2217.82     76.01 o 
   2  12  12     2548.29     2329.63     77.23 o 
   3  12  12     7196.14     6703.25    130.59 o 
   4  12  12      393.23      294.74     50.43 o 
   5  12  12    12660.53    12344.05    219.82 o 
   6  12  12     1099.11     1180.73     86.64 o 
   7  12  12      487.59      381.09     57.02 o 
   8  12  12       44.24      116.03     70.33 o 
   9  12  12     7263.45     7149.55    145.60 o 
  10  12  12      794.94      644.36     57.43 o 
  11  12  12     5217.19     5303.15    129.44 o 
  12  12  12     2821.12     2700.67    180.32 o 
 -13  13  12     4894.29     4982.75    235.61 o 
 -12  13  12     2343.67     2294.64    124.43 o 
 -11  13  12     3122.78     2848.05    117.42 o 
 -10  13  12     2546.72     2557.76    109.38 o 
  -9  13  12     2798.11     2769.84    112.72 o 
  -8  13  12     7109.85     6809.28    163.08 o 
  -7  13  12      788.31      720.28     63.97 o 
  -6  13  12     4085.17     3707.89    118.31 o 
  -5  13  12      169.83      123.99     50.62 o 
  -4  13  12    13483.20    13392.85    226.24 o 
  -3  13  12     1510.32     1361.92     70.16 o 
  -2  13  12     2398.15     2251.10     81.93 o 
  -1  13  12     2501.73     2298.03     80.38 o 
   0  13  12     8262.74     7913.32    138.35 o 
   1  13  12     2408.63     2193.28     77.41 o 
   2  13  12     2455.38     2364.03     83.52 o 
   3  13  12     1299.45     1270.59     72.30 o 
   4  13  12    13823.34    14061.56    241.10 o 
   5  13  12       78.35       96.12     52.97 o 
   6  13  12     3672.94     3362.59    112.32 o 
   7  13  12      886.87      828.50     97.02 o 
   8  13  12     7248.88     7237.76    160.39 o 
   9  13  12     3112.28     3300.35    110.63 o 
  10  13  12     2463.74     2589.77    106.57 o 
  11  13  12     3215.95     3166.56    106.41 o 
  12  13  12     2457.29     2473.64    137.41 o 
  13  13  12     5007.85     5209.66    205.38 o 
 -14  14  12      523.04      459.96    113.97 o 
 -13  14  12     1442.11     1371.18    102.78 o 
 -12  14  12     1878.70     1616.35    108.50 o 
 -11  14  12     3213.29     3409.15    141.73 o 
 -10  14  12       19.02       57.20     65.76 o 
  -9  14  12     9012.86     8761.89    189.64 o 
  -8  14  12     3388.12     3289.52    119.25 o 
  -7  14  12     4955.11     4904.17    161.39 o 
  -6  14  12     5113.76     4729.01    134.08 o 
  -5  14  12      317.62      265.54     59.91 o 
  -4  14  12      919.63      801.69     57.51 o 
  -3  14  12    10668.09     9932.18    180.44 o 
  -2  14  12     1350.12     1050.97     58.95 o 
  -1  14  12     4973.05     4982.42    110.77 o 
   0  14  12     2786.41     2734.42     84.55 o 
   1  14  12     5518.36     5525.09    111.09 o 
   2  14  12     1248.42     1100.48     67.74 o 
   3  14  12    10013.69     9455.87    189.26 o 
   4  14  12      696.72      647.37     72.04 o 
   5  14  12      586.33      503.08     58.19 o 
   6  14  12     4955.59     4877.24    131.18 o 
   7  14  12     5044.14     4972.16    132.48 o 
   8  14  12     3246.92     3276.92    113.64 o 
   9  14  12     8923.99     9025.48    186.84 o 
  10  14  12       32.92      115.80     62.58 o 
  11  14  12     3337.83     3255.13    112.84 o 
  12  14  12     1998.58     1758.23    105.37 o 
  13  14  12     1367.67     1330.18    154.92 o 
  14  14  12      475.21      494.53    101.24 o 
 -15  15  12      899.45     1134.20    136.87 o 
 -14  15  12     2217.47     2209.11    132.62 o 
 -13  15  12      571.08      609.55     82.03 o 
 -12  15  12     1167.36     1150.38     92.01 o 
 -11  15  12     2614.25     2475.92    121.44 o 
 -10  15  12     6820.53     6839.87    178.46 o 
  -9  15  12     1530.31     1500.78    115.37 o 
  -8  15  12      170.05      101.88     59.56 o 
  -7  15  12     1809.73     1812.95     98.97 o 
  -6  15  12     7082.13     6977.09    163.29 o 
  -5  15  12     2376.81     2197.71    105.15 o 
  -4  15  12      417.15      272.43     55.88 o 
  -3  15  12     1092.08      973.58     56.74 o 
  -2  15  12     9449.28     9055.82    158.33 o 
  -1  15  12      143.94       49.44     43.70 o 
   0  15  12     8222.42     7878.22    140.79 o 
   1  15  12      101.77       29.62     49.67 o 
   2  15  12     9832.84     9838.16    187.08 o 
   3  15  12     1356.95     1226.55     85.40 o 
   4  15  12      245.64      137.80     53.39 o 
   5  15  12     2472.57     2402.35    113.07 o 
   6  15  12     7298.96     6928.46    159.65 o 
   7  15  12     1706.26     1663.83     89.07 o 
   8  15  12       93.31       85.84     63.40 o 
   9  15  12     1548.48     1446.26     82.71 o 
  10  15  12     6576.08     6720.72    161.84 o 
  11  15  12     2507.55     2348.86    112.02 o 
  12  15  12     1195.87     1145.02     78.97 o 
  13  15  12      563.73      561.01     84.99 o 
  14  15  12     2207.00     2205.82    110.91 o 
  15  15  12      914.77     1151.84    176.29 o 
 -16  16  12      427.01      382.67    130.16 o 
 -15  16  12      295.36      268.27     89.87 o 
 -14  16  12     1406.74     1342.24    109.09 o 
 -13  16  12     1584.00     1574.56    109.30 o 
 -12  16  12     1223.94     1181.02     95.72 o 
 -11  16  12     1116.45     1180.30     87.97 o 
 -10  16  12     2557.23     2503.20    124.14 o 
  -9  16  12     4944.91     4799.46    152.64 o 
  -8  16  12     1654.10     1519.23    133.97 o 
  -7  16  12     3155.73     3244.63    120.51 o 
  -6  16  12     2888.62     2678.05    112.51 o 
  -5  16  12     4043.23     3811.43    124.25 o 
  -4  16  12      359.62      341.30     54.93 o 
  -3  16  12      265.72      239.22     51.46 o 
  -2  16  12     3737.37     3305.81     94.14 o 
  -1  16  12    10553.06    10088.19    175.12 o 
   0  16  12     1814.80     1430.25     69.82 o 
   1  16  12    10502.98    10070.50    196.40 o 
   2  16  12     3315.10     2955.41    115.10 o 
   3  16  12      461.95      446.52     68.99 o 
   4  16  12      310.45      263.70     62.62 o 
   5  16  12     4352.98     4087.70    124.98 o 
   6  16  12     2736.33     2502.10    105.30 o 
   7  16  12     3198.40     3254.62    115.89 o 
   8  16  12     1703.05     1563.13     88.68 o 
   9  16  12     4788.76     4743.02    137.85 o 
  10  16  12     2702.38     2867.01    118.72 o 
  11  16  12     1142.98     1261.25     85.26 o 
  12  16  12     1289.61     1081.43     85.15 o 
  13  16  12     1683.41     1869.67    108.89 o 
  14  16  12     1318.20     1124.44    112.98 o 
  15  16  12      327.17      391.09     90.57 o 
  16  16  12      406.50      383.45    218.21 o 
 -17  17  12     1116.27     1137.27    160.15 o 
 -16  17  12     2816.66     3149.63    155.95 o 
 -15  17  12      214.59      188.03    103.06 o 
 -14  17  12     1133.16      937.40    103.90 o 
 -13  17  12      641.87      679.23     93.01 o 
 -12  17  12     3664.07     3766.80    175.41 o 
 -11  17  12      415.53      297.06     77.50 o 
 -10  17  12      488.02      485.70     75.65 o 
  -9  17  12     3998.85     3663.67    139.62 o 
  -8  17  12     3994.05     4158.57    142.97 o 
  -7  17  12     1595.86     1412.97    102.57 o 
  -6  17  12      339.19      236.89     64.57 o 
  -5  17  12     2838.66     2497.11     99.03 o 
  -4  17  12     7155.90     6568.95    144.11 o 
  -3  17  12      950.87      797.05     68.30 o 
  -2  17  12      800.78      614.21     65.42 o 
  -1  17  12        0.78       54.63     52.82 o 
   0  17  12    10001.90     9581.18    170.96 o 
   1  17  12        8.49        3.43     58.36 o 
   2  17  12      578.59      380.48     64.36 o 
   3  17  12      840.99      789.79     70.28 o 
   4  17  12     7247.58     6820.42    169.24 o 
   5  17  12     2877.14     2531.14    112.88 o 
   6  17  12      434.69      355.36     62.29 o 
   7  17  12     1654.38     1465.32     85.61 o 
   8  17  12     4290.00     4255.39    131.59 o 
   9  17  12     3957.92     3790.13    134.41 o 
  10  17  12      490.80      450.73     72.67 o 
  11  17  12      426.79      398.63     81.21 o 
  12  17  12     3703.79     3882.52    139.96 o 
  13  17  12      624.18      597.47     77.39 o 
  14  17  12     1247.56     1118.52    119.90 o 
  15  17  12      225.62      219.16     85.18 o 
  16  17  12     2569.82     2801.06    160.28 o 
  17  17  12     1053.20     1475.15    247.21 o 
 -16  18  12      458.09      542.01    105.88 o 
 -15  18  12     2200.28     2363.12    143.92 o 
 -14  18  12      872.73      889.58    100.60 o 
 -13  18  12      459.38      464.75     91.65 o 
 -12  18  12     1949.44     1873.56    143.31 o 
 -11  18  12     3991.76     4192.46    150.64 o 
 -10  18  12      212.28      144.49     77.29 o 
  -9  18  12     1403.72     1257.94     87.43 o 
  -8  18  12     1003.46     1073.11     96.10 o 
  -7  18  12     2053.85     1989.36    101.61 o 
  -6  18  12      149.30       84.44     61.69 o 
  -5  18  12     2004.18     2074.70     97.79 o 
  -4  18  12     2535.19     2441.86    100.37 o 
  -3  18  12     2490.82     2321.28    103.75 o 
  -2  18  12       53.57       13.28     69.34 o 
  -1  18  12     1992.02     1941.54     86.91 o 
   0  18  12      836.29      675.06     64.72 o 
   1  18  12     1844.43     1643.40     93.58 o 
   2  18  12       60.03      -14.65     66.91 o 
   3  18  12     2816.15     2593.13    115.37 o 
   4  18  12     2555.46     2495.51    112.98 o 
   5  18  12     1893.48     1924.36    113.66 o 
   6  18  12      162.92      126.00     67.84 o 
   7  18  12     1848.90     1742.91    126.06 o 
   8  18  12      882.38      937.17    126.11 o 
   9  18  12     1546.75     1459.52     95.26 o 
  10  18  12      225.99      166.94     79.87 o 
  11  18  12     3757.49     4045.39    143.38 o 
  12  18  12     1977.06     2035.51    117.62 o 
  13  18  12      464.63      571.18     79.37 o 
  14  18  12      911.58      978.20     92.89 o 
  15  18  12     2166.18     2562.80    151.93 o 
  16  18  12      420.48      737.91    120.07 o 
 -14  19  12     1581.03     1612.90    120.42 o 
 -13  19  12      203.23      241.33     86.29 o 
 -12  19  12      553.57      434.71     86.20 o 
 -11  19  12     1629.45     1484.26     97.31 o 
 -10  19  12     3497.83     3468.87    143.96 o 
  -9  19  12      810.50      867.65     85.02 o 
  -8  19  12      145.62      220.43     82.06 o 
  -7  19  12     2784.51     2631.40    116.27 o 
  -6  19  12     3927.11     3765.50    125.31 o 
  -5  19  12      557.74      492.89     69.57 o 
  -4  19  12     1064.44      823.36    109.66 o 
  -3  19  12     1101.15     1011.42     78.99 o 
  -2  19  12     4571.48     4439.92    131.53 o 
  -1  19  12     1620.53     1436.99     86.24 o 
   0  19  12       27.16       -7.49     83.22 o 
   1  19  12     1595.18     1438.19     92.84 o 
   2  19  12     4802.25     4232.43    138.91 o 
   3  19  12      948.07      876.50     76.49 o 
   4  19  12      977.61      916.31     90.27 o 
   5  19  12      582.58      538.21     73.41 o 
   6  19  12     4123.73     3852.97    136.37 o 
   7  19  12     2745.82     2416.41    119.16 o 
   8  19  12       95.00      141.07     83.69 o 
   9  19  12      788.94      890.49     83.01 o 
  10  19  12     3626.75     3510.13    137.89 o 
  11  19  12     1494.63     1378.77     94.53 o 
  12  19  12      584.21      479.37     85.21 o 
  13  19  12      194.30      283.87     86.89 o 
  14  19  12     1419.79     1698.49    117.53 o 
  15  19  12      900.90      374.24    250.70 o 
 -13  20  12     1744.79     2112.58    123.51 o 
 -12  20  12      339.69      369.79     90.16 o 
 -11  20  12      567.45      451.78     86.67 o 
 -10  20  12     1021.60     1122.17     93.06 o 
  -9  20  12     2338.65     2265.92    116.31 o 
  -8  20  12       57.50      114.13     72.94 o 
  -7  20  12     1289.62     1312.88     88.41 o 
  -6  20  12      339.92      246.09     72.27 o 
  -5  20  12     1385.98     1289.08    128.26 o 
  -4  20  12      817.11      582.60     71.91 o 
  -3  20  12     3335.60     3439.29    123.70 o 
  -2  20  12      252.54      247.44     63.78 o 
  -1  20  12     1599.64     1372.09     87.99 o 
   0  20  12      241.37      151.13     77.05 o 
   1  20  12     1786.81     1533.61     94.06 o 
   2  20  12      322.53      187.91     70.68 o 
   3  20  12     3169.22     2802.00    125.11 o 
   4  20  12      845.05      672.01     80.27 o 
   5  20  12     1347.53     1220.26     85.45 o 
   6  20  12      377.03      392.54     75.68 o 
   7  20  12     1382.76     1377.75    101.73 o 
   8  20  12       70.58       74.13     81.41 o 
   9  20  12     2209.65     2274.12    133.54 o 
  10  20  12     1054.24     1154.74     93.83 o 
  11  20  12      661.97      546.85     87.42 o 
  12  20  12      371.95      352.67     87.91 o 
  13  20  12     1666.29     1752.66    115.75 o 
 -11  21  12      657.23      852.07     91.78 o 
 -10  21  12      148.38      203.16     81.23 o 
  -9  21  12      861.27      938.38     81.87 o 
  -8  21  12     4018.49     4015.98    143.78 o 
  -7  21  12      987.17      987.87     82.99 o 
  -6  21  12      471.76      440.14     77.11 o 
  -5  21  12     1249.03     1251.13     83.77 o 
  -4  21  12     2577.26     2409.72    123.30 o 
  -3  21  12      816.44      806.60     81.88 o 
  -2  21  12      245.53      152.69     74.35 o 
  -1  21  12      365.51      393.40     80.94 o 
   0  21  12     6501.53     6810.01    195.97 o 
   1  21  12      363.55      187.49     80.47 o 
   2  21  12      214.27       79.27     74.38 o 
   3  21  12      776.76      865.75     81.21 o 
   4  21  12     2530.24     2301.57    119.67 o 
   5  21  12     1136.54      991.85     84.80 o 
   6  21  12      426.43      327.62     82.57 o 
   7  21  12     1007.52      958.40     90.56 o 
   8  21  12     4054.64     3912.73    156.40 o 
   9  21  12      869.64      834.46     97.56 o 
  10  21  12      117.77      227.09    106.70 o 
  11  21  12      637.43      525.60     96.05 o 
  12  21  12     1761.69     1552.67    252.52 o 
  -9  22  12      947.69     1032.34     93.05 o 
  -8  22  12      886.96      791.70     86.85 o 
  -7  22  12     1157.91     1160.50     88.44 o 
  -6  22  12      142.78      290.89     94.15 o 
  -5  22  12     1217.22     1117.48    117.35 o 
  -4  22  12      457.41      530.73     78.92 o 
  -3  22  12      484.01      493.37     80.74 o 
  -2  22  12      190.00      144.54     85.13 o 
  -1  22  12     1818.30     1919.85    120.72 o 
   0  22  12     1914.88     1580.30    118.47 o 
   1  22  12     1642.94     1433.60    101.83 o 
   2  22  12      194.35      145.68     92.31 o 
   3  22  12      545.84      410.20     80.16 o 
   4  22  12      528.68      459.79     94.13 o 
   5  22  12     1215.73     1104.31    100.19 o 
   6  22  12      143.33       82.15     85.63 o 
   7  22  12     1056.25     1119.23     95.52 o 
   8  22  12      930.20      873.82     96.88 o 
   9  22  12     1095.83     1085.36    118.24 o 
  10  22  12       76.80     -168.95    243.44 o 
  -7  23  12      146.86      196.84     92.27 o 
  -6  23  12     2426.71     2168.25    176.43 o 
  -5  23  12      736.89      711.30     97.42 o 
  -4  23  12      224.58      343.84     84.26 o 
  -3  23  12      938.51      916.14     95.07 o 
  -2  23  12     2073.21     1955.70    126.56 o 
  -1  23  12      502.95      410.97     98.56 o 
   0  23  12     1479.75     1391.55    132.68 o 
   1  23  12      517.30      409.92    100.42 o 
   2  23  12     1812.94     1630.08    117.77 o 
   3  23  12      915.17      784.19    104.32 o 
   4  23  12      244.75      157.14     94.01 o 
   5  23  12      711.37      683.06     93.94 o 
   6  23  12     2536.47     2011.13    196.33 o 
   7  23  12      121.44      190.62    113.74 o 
  -2  24  12      536.62      621.53    117.54 o 
  -1  24  12      997.56     1007.15    126.91 o 
   0  24  12      137.17      112.93    105.04 o 
   1  24  12      942.84     1018.58    112.96 o 
   2  24  12      601.52      664.76    121.50 o 
   0   1  13    48762.25    52256.01    568.38 o 
  -1   2  13    12888.87    13513.32    171.47 o 
   0   2  13       23.14       88.94     23.38 o 
   1   2  13    12686.88    13333.13    170.36 o 
  -2   3  13     5889.39     5835.27     92.91 o 
  -1   3  13      143.47      214.76     25.13 o 
   0   3  13     9468.38     9891.28    134.79 o 
   1   3  13      143.99      230.24     24.61 o 
   2   3  13     6057.30     5824.28     95.92 o 
  -3   4  13     9626.73    10129.79    170.04 o 
  -2   4  13      155.59       96.81     29.28 o 
  -1   4  13    12275.29    12569.69    180.66 o 
   0   4  13       19.04       -4.74     28.99 o 
   1   4  13    11793.81    12086.20    146.98 o 
   2   4  13      155.54      139.70     22.81 o 
   3   4  13     9261.55     9724.96    124.53 o 
  -4   5  13    13517.68    14231.82    229.36 o 
  -3   5  13     1020.97     1100.67     55.43 o 
  -2   5  13    12158.60    12072.02    190.88 o 
  -1   5  13     1523.48     1608.22     62.47 o 
   0   5  13     6776.34     6647.20    110.85 o 
   1   5  13     1525.89     1627.37     59.20 o 
   2   5  13    12108.71    11847.06    149.43 o 
   3   5  13     1019.14     1109.79     44.94 o 
   4   5  13    14075.13    15007.00    195.38 o 
  -5   6  13     7341.25     7485.39    145.97 o 
  -4   6  13      253.74      291.44     40.23 o 
  -3   6  13    17302.39    17664.12    276.88 o 
  -2   6  13        0.32       -4.71     34.73 o 
  -1   6  13    11900.22    12037.40    171.82 o 
   0   6  13     1854.28     1713.95     68.71 o 
   1   6  13    12398.98    12371.04    182.79 o 
   2   6  13        0.24      -21.37     35.86 o 
   3   6  13    16607.84    16828.06    197.26 o 
   4   6  13      253.60      271.71     31.20 o 
   5   6  13     7231.72     7577.77    124.18 o 
  -6   7  13     9437.13     9532.53    173.62 o 
  -5   7  13     1096.86     1118.08     70.12 o 
  -4   7  13     3049.78     3179.46     95.08 o 
  -3   7  13      781.30      814.40     59.24 o 
  -2   7  13    13611.27    13788.23    214.65 o 
  -1   7  13      438.11      437.42     38.18 o 
   0   7  13     6455.10     6057.65    115.97 o 
   1   7  13      440.72      449.13     37.83 o 
   2   7  13    13221.85    13076.03    168.83 o 
   3   7  13      784.26      731.51     37.89 o 
   4   7  13     3300.71     3527.10     78.62 o 
   5   7  13     1099.37     1101.56     56.07 o 
   6   7  13     9492.73     9651.40    147.30 o 
  -7   8  13     3839.47     3854.60    109.09 o 
  -6   8  13      308.10      191.25     44.35 o 
  -5   8  13     8875.36     9144.94    158.62 o 
  -4   8  13      611.25      549.63     45.58 o 
  -3   8  13     3757.61     3736.65    101.27 o 
  -2   8  13      213.15      256.28     39.89 o 
  -1   8  13     7256.90     7432.85    134.36 o 
   0   8  13      829.87      810.73     49.07 o 
   1   8  13     7798.99     7916.86    135.42 o 
   2   8  13      212.61      185.46     34.33 o 
   3   8  13     4111.09     4132.57     91.18 o 
   4   8  13      615.90      542.64     42.12 o 
   5   8  13     8866.14     8936.75    159.31 o 
   6   8  13      308.33      276.15     36.66 o 
   7   8  13     4323.97     4440.59     94.96 o 
  -8   9  13    16199.49    16040.04    297.90 o 
  -7   9  13      195.96      199.70     46.66 o 
  -6   9  13     8889.23     8480.70    157.00 o 
  -5   9  13      214.63      182.54     41.65 o 
  -4   9  13     4147.85     3772.88    102.60 o 
  -3   9  13      269.01      261.44     41.33 o 
  -2   9  13     9736.63     9782.94    172.76 o 
  -1   9  13     1492.68     1404.44     68.31 o 
   0   9  13    15262.66    15523.79    225.34 o 
   1   9  13     1484.56     1466.06     66.14 o 
   2   9  13     9757.34     9909.96    155.70 o 
   3   9  13      270.40      254.01     40.99 o 
   4   9  13     3903.16     3647.08    101.21 o 
   5   9  13      215.27      188.85     46.51 o 
   6   9  13     9231.05     9235.61    162.24 o 
   7   9  13      195.91      219.45     46.69 o 
   8   9  13    16392.72    16864.50    227.85 o 
  -9  10  13     9193.77     9206.71    199.17 o 
  -8  10  13      121.17      147.63     59.01 o 
  -7  10  13     5762.70     5567.17    141.80 o 
  -6  10  13      432.06      417.93     47.60 o 
  -5  10  13    10309.55    10065.48    173.61 o 
  -4  10  13      250.22      189.15     44.18 o 
  -3  10  13     7275.47     7305.64    145.71 o 
  -2  10  13     1321.21     1307.49     65.71 o 
  -1  10  13     9723.34     9552.16    169.69 o 
   0  10  13      830.18      768.05     46.75 o 
   1  10  13     9264.20     9318.71    143.41 o 
   2  10  13     1305.46     1202.41     59.31 o 
   3  10  13     7267.40     7393.36    138.53 o 
   4  10  13      250.96      212.49     45.34 o 
   5  10  13    10576.57    10271.92    191.45 o 
   6  10  13      435.40      340.42     57.82 o 
   7  10  13     6194.95     6160.76    141.65 o 
   8  10  13      121.12      136.01     50.63 o 
   9  10  13     8715.19     8658.23    147.88 o 
 -10  11  13     4368.70     4453.85    130.30 o 
  -9  11  13      395.40      401.51     62.20 o 
  -8  11  13     3726.07     3624.16    127.16 o 
  -7  11  13      113.37       91.61     55.20 o 
  -6  11  13     1980.19     1890.33     88.73 o 
  -5  11  13      289.64      241.39     48.20 o 
  -4  11  13     5690.76     5512.46    127.96 o 
  -3  11  13      336.54      225.44     45.16 o 
  -2  11  13     6045.24     5979.49    129.27 o 
  -1  11  13        9.21      -12.94     42.43 o 
   0  11  13     5192.38     5343.79    109.39 o 
   1  11  13        8.42       55.50     42.42 o 
   2  11  13     5640.41     5672.65    114.56 o 
   3  11  13      336.33      281.93     45.25 o 
   4  11  13     6088.47     5951.42    130.91 o 
   5  11  13      288.58      349.27     52.14 o 
   6  11  13     1988.89     2136.87    120.51 o 
   7  11  13      114.82       80.35     53.07 o 
   8  11  13     3460.71     3584.39    108.88 o 
   9  11  13      396.93      364.44     56.14 o 
  10  11  13     3790.88     3748.18    115.06 o 
 -11  12  13      908.22      922.49     80.63 o 
 -10  12  13      215.27      196.00     61.72 o 
  -9  12  13     6052.45     5983.87    162.24 o 
  -8  12  13     2161.84     2181.10    103.88 o 
  -7  12  13     1991.56     2036.67    103.33 o 
  -6  12  13      630.16      678.72     60.80 o 
  -5  12  13    11790.34    11761.12    204.00 o 
  -4  12  13       42.57       52.96     45.48 o 
  -3  12  13     9065.34     8745.53    165.42 o 
  -2  12  13      295.07      376.28     47.41 o 
  -1  12  13     2884.09     2787.30     86.56 o 
   0  12  13     1406.15     1209.50     60.00 o 
   1  12  13     2657.37     2476.14     88.55 o 
   2  12  13      296.56      370.15     46.80 o 
   3  12  13     8841.37     8438.50    164.74 o 
   4  12  13       40.87       32.46     53.16 o 
   5  12  13    11371.61    11357.68    230.02 o 
   6  12  13      630.29      663.00     62.35 o 
   7  12  13     1912.05     2163.76    104.52 o 
   8  12  13     2175.70     2307.61    108.56 o 
   9  12  13     6100.71     6144.26    141.33 o 
  10  12  13      215.48      182.90     56.86 o 
  11  12  13      909.61      832.76     79.21 o 
 -12  13  13     4211.91     3893.44    149.81 o 
 -11  13  13      180.37      313.88     65.85 o 
 -10  13  13     5928.69     5588.11    160.99 o 
  -9  13  13       19.87       42.04     57.76 o 
  -8  13  13     3101.95     2971.64    115.64 o 
  -7  13  13      175.62       92.38     55.98 o 
  -6  13  13     2957.27     2827.49    110.69 o 
  -5  13  13      332.89      331.74     55.10 o 
  -4  13  13     9332.31     9108.79    172.62 o 
  -3  13  13      227.90      161.48     47.89 o 
  -2  13  13     5597.69     5644.74    117.78 o 
  -1  13  13      204.19      210.56     42.68 o 
   0  13  13     6710.90     6280.39    122.91 o 
   1  13  13      203.13      235.78     44.84 o 
   2  13  13     5401.06     5335.59    121.97 o 
   3  13  13      229.24      131.52     51.42 o 
   4  13  13     9105.86     8898.63    182.41 o 
   5  13  13      329.39      305.26     71.75 o 
   6  13  13     2932.90     2963.01    106.90 o 
   7  13  13      174.55       68.30     62.40 o 
   8  13  13     3029.00     3171.10    112.54 o 
   9  13  13       20.09      104.38     57.15 o 
  10  13  13     6217.27     6217.35    143.74 o 
  11  13  13      179.53      290.22     60.36 o 
  12  13  13     4097.06     3783.62    126.50 o 
 -13  14  13     1203.70     1235.92    141.86 o 
 -12  14  13       47.22       45.14     82.40 o 
 -11  14  13     2874.08     2841.90    127.24 o 
 -10  14  13      211.34      125.29     63.54 o 
  -9  14  13     2414.25     2256.87    109.00 o 
  -8  14  13      332.82      338.08     61.53 o 
  -7  14  13     1801.96     1707.60     93.39 o 
  -6  14  13      879.70      663.71     66.13 o 
  -5  14  13     4300.49     3857.98    123.76 o 
  -4  14  13      368.86      137.82     53.61 o 
  -3  14  13     4179.41     3928.31    111.74 o 
  -2  14  13       15.05       53.75     50.79 o 
  -1  14  13     8510.48     8384.81    149.00 o 
   0  14  13       44.65       15.59     49.50 o 
   1  14  13     8885.92     8693.13    165.58 o 
   2  14  13       13.40       81.45     60.08 o 
   3  14  13     3995.14     3844.02    118.33 o 
   4  14  13      368.75      349.71     75.22 o 
   5  14  13     4167.99     4127.31    128.77 o 
   6  14  13      862.65      812.06     96.36 o 
   7  14  13     1910.39     2050.64     96.22 o 
   8  14  13      332.77      316.78     75.97 o 
   9  14  13     2509.05     2490.96    105.22 o 
  10  14  13      207.22      239.74     71.45 o 
  11  14  13     2774.45     2647.04    112.35 o 
  12  14  13       47.50       86.70     62.44 o 
  13  14  13     1229.57     1182.43     99.62 o 
 -14  15  13     2410.20     2331.91    139.56 o 
 -13  15  13      297.63      221.02     80.25 o 
 -12  15  13      121.31      194.77     81.47 o 
 -11  15  13      391.72      257.75     80.42 o 
 -10  15  13     1703.24     1527.87     95.53 o 
  -9  15  13      179.46      160.82     64.32 o 
  -8  15  13     5987.25     5616.60    151.58 o 
  -7  15  13      813.12      628.14     69.39 o 
  -6  15  13     3479.29     3187.99    118.12 o 
  -5  15  13      156.41       67.48     60.10 o 
  -4  15  13      451.10      368.27     58.91 o 
  -3  15  13      249.99       88.52     50.26 o 
  -2  15  13     4105.52     3792.42    101.73 o 
  -1  15  13      108.65       24.82     48.27 o 
   0  15  13     2551.43     2151.55     92.17 o 
   1  15  13      113.57      118.54     59.01 o 
   2  15  13     4308.81     4039.43    129.71 o 
   3  15  13      252.64      102.41     63.66 o 
   4  15  13      278.60      190.57     56.48 o 
   5  15  13      151.95       84.73     60.96 o 
   6  15  13     3389.63     3146.70    113.86 o 
   7  15  13      811.95      665.81     77.30 o 
   8  15  13     6054.04     5719.14    147.59 o 
   9  15  13      177.13      358.81     63.36 o 
  10  15  13     1762.94     1857.26     97.08 o 
  11  15  13      393.13      316.05     69.96 o 
  12  15  13      197.51      230.50     70.91 o 
  13  15  13      299.00      286.93     80.41 o 
  14  15  13     2381.30     2723.14    139.84 o 
 -15  16  13      657.02      639.30     92.95 o 
 -14  16  13      290.64      120.24     88.88 o 
 -13  16  13     1075.79     1043.14     92.67 o 
 -12  16  13       98.28       87.37     81.96 o 
 -11  16  13     2374.01     2216.58    125.92 o 
 -10  16  13      102.62       47.52     75.24 o 
  -9  16  13     4032.91     4049.01    143.23 o 
  -8  16  13      247.32      320.24     68.95 o 
  -7  16  13     3924.93     3743.31    128.03 o 
  -6  16  13       73.67       36.12     77.20 o 
  -5  16  13     1826.64     1622.73     97.07 o 
  -4  16  13      349.00      262.25     55.23 o 
  -3  16  13     1782.04     1468.61     73.49 o 
  -2  16  13       59.74      -15.60     55.31 o 
  -1  16  13     6923.67     6625.81    135.96 o 
   0  16  13        0.85       26.19     51.07 o 
   1  16  13     6547.92     6213.97    161.87 o 
   2  16  13       58.93       12.09     63.83 o 
   3  16  13     1917.30     1486.78     93.83 o 
   4  16  13      342.02      258.51     68.19 o 
   5  16  13     2069.31     1698.67     87.53 o 
   6  16  13       73.23       28.13     63.47 o 
   7  16  13     3916.89     3800.62    124.68 o 
   8  16  13      257.11      257.51     63.85 o 
   9  16  13     4064.38     4129.70    131.28 o 
  10  16  13      101.65      114.18     82.30 o 
  11  16  13     2499.61     2679.36    121.27 o 
  12  16  13      101.77      156.63     72.67 o 
  13  16  13     1086.34     1123.22     82.16 o 
  14  16  13      291.26      214.33     99.43 o 
  15  16  13      676.65      659.22     96.87 o 
 -16  17  13     1130.31     1278.10    109.42 o 
 -15  17  13       48.65      135.38    118.85 o 
 -14  17  13      695.18      743.49     98.11 o 
 -13  17  13      167.01      126.62     88.11 o 
 -12  17  13     1125.78      927.09     94.47 o 
 -11  17  13        2.26      -41.53    102.11 o 
 -10  17  13     1471.41     1461.19     93.94 o 
  -9  17  13       18.25       91.86     87.13 o 
  -8  17  13     2455.82     2429.75    123.57 o 
  -7  17  13      343.07      436.68     87.09 o 
  -6  17  13     2668.93     2697.52    116.38 o 
  -5  17  13      453.13      510.09     65.74 o 
  -4  17  13     2737.15     2490.62     98.70 o 
  -3  17  13      493.43      379.57     56.19 o 
  -2  17  13     1546.55     1191.65     82.83 o 
  -1  17  13       54.67       46.05     66.01 o 
   0  17  13     3992.45     3986.41    115.43 o 
   1  17  13       52.82       58.62     61.82 o 
   2  17  13     1450.85     1130.45    108.89 o 
   3  17  13      504.75      486.08     79.28 o 
   4  17  13     2976.74     2567.07    114.54 o 
   5  17  13      444.17      407.08     69.99 o 
   6  17  13     2803.44     2638.46    110.41 o 
   7  17  13      341.99      419.02     66.12 o 
   8  17  13     2550.01     2273.77    109.51 o 
   9  17  13       19.83       73.34     78.65 o 
  10  17  13     1442.31     1369.75     91.20 o 
  11  17  13        2.25      -23.29     74.51 o 
  12  17  13     1109.58     1170.70     83.59 o 
  13  17  13      164.94      139.56     74.61 o 
  14  17  13      771.58      938.91    103.79 o 
  15  17  13       48.23      150.44     97.96 o 
  16  17  13     1148.03     1310.61    116.58 o 
 -15  18  13      568.17      487.55    101.25 o 
 -14  18  13        5.30      138.13     98.56 o 
 -13  18  13      661.53      606.98     95.83 o 
 -12  18  13       75.50       86.90     82.21 o 
 -11  18  13     1924.81     1842.28    125.69 o 
 -10  18  13        3.14      -21.64     77.21 o 
  -9  18  13     1950.10     1819.51    138.31 o 
  -8  18  13       73.00       -5.96    103.00 o 
  -7  18  13     1965.99     1798.95    113.52 o 
  -6  18  13      197.48      211.25     65.51 o 
  -5  18  13     2057.86     1962.95     96.20 o 
  -4  18  13      487.35      403.79     63.10 o 
  -3  18  13     2368.48     2343.86    102.90 o 
  -2  18  13      100.55       85.47     58.58 o 
  -1  18  13     3425.76     3513.31    130.15 o 
   0  18  13       51.17       73.38     65.26 o 
   1  18  13     3261.17     3151.19    124.87 o 
   2  18  13      111.40       71.85     65.69 o 
   3  18  13     2328.02     2183.75    112.27 o 
   4  18  13      483.10      398.88     86.26 o 
   5  18  13     2132.90     2006.14    115.39 o 
   6  18  13      199.25      130.12     68.99 o 
   7  18  13     1970.68     1860.80     99.34 o 
   8  18  13       74.50       83.94     89.00 o 
   9  18  13     1993.92     1880.93    105.52 o 
  10  18  13        2.08       32.14     89.21 o 
  11  18  13     1909.17     1836.96    105.16 o 
  12  18  13       76.58      128.94     94.48 o 
  13  18  13      635.09      650.28     82.01 o 
  14  18  13        5.82       76.32     90.94 o 
  15  18  13      546.54      601.72    103.83 o 
 -14  19  13     1370.11     1711.33    332.46 o 
 -13  19  13       77.60      143.90    105.53 o 
 -12  19  13      690.66      664.50     90.64 o 
 -11  19  13       83.70      141.30     84.62 o 
 -10  19  13      943.25     1068.10     90.12 o 
  -9  19  13       48.41       89.76     97.38 o 
  -8  19  13      813.07      820.12     83.04 o 
  -7  19  13        5.53      119.06    109.53 o 
  -6  19  13     1113.51     1093.16     84.48 o 
  -5  19  13       91.22      108.50     79.35 o 
  -4  19  13     2068.69     2036.18    104.70 o 
  -3  19  13      151.05      102.47     63.35 o 
  -2  19  13     2464.83     2504.68    113.15 o 
  -1  19  13      184.80      105.24     66.11 o 
   0  19  13      188.53      149.33     82.18 o 
   1  19  13      176.91       22.76     74.29 o 
   2  19  13     2482.73     2570.80    118.84 o 
   3  19  13      146.02       55.34     71.33 o 
   4  19  13     1937.29     1822.13    142.58 o 
   5  19  13       86.87      -11.73     69.83 o 
   6  19  13     1223.81     1183.18     85.45 o 
   7  19  13        6.70      -28.80     87.24 o 
   8  19  13      812.82      699.27     82.94 o 
   9  19  13       51.06       -4.89     77.13 o 
  10  19  13      882.97      985.96    120.16 o 
  11  19  13       85.13      145.62     81.47 o 
  12  19  13      693.02      893.89     90.61 o 
  13  19  13       76.21       87.32     81.97 o 
 -12  20  13       86.85      215.94     91.99 o 
 -11  20  13     1628.19     1715.48    136.27 o 
 -10  20  13        4.35       12.33     99.45 o 
  -9  20  13     1000.83     1053.83     88.82 o 
  -8  20  13      470.37      447.26     76.35 o 
  -7  20  13     1948.63     2082.91    116.18 o 
  -6  20  13      265.95      190.27     74.15 o 
  -5  20  13     2560.73     2576.64    120.10 o 
  -4  20  13      133.26       45.79     70.47 o 
  -3  20  13     1261.58     1168.92    101.89 o 
  -2  20  13      461.29      289.16     71.72 o 
  -1  20  13     1661.10     1733.25    142.82 o 
   0  20  13      231.64      192.44     85.52 o 
   1  20  13     1740.51     1581.70    113.93 o 
   2  20  13      458.39      342.59     76.28 o 
   3  20  13     1305.52     1228.41     98.91 o 
   4  20  13      136.07      115.38     72.99 o 
   5  20  13     2485.12     2306.62    119.81 o 
   6  20  13      265.89      154.42     78.50 o 
   7  20  13     1975.72     2048.17    147.64 o 
   8  20  13      462.63      438.10     85.80 o 
   9  20  13      991.95     1118.60     98.04 o 
  10  20  13        4.71       10.37     88.66 o 
  11  20  13     1650.28     1722.77    111.03 o 
  12  20  13       86.87      152.34    100.07 o 
 -10  21  13      568.31      710.82     84.79 o 
  -9  21  13      130.56      195.38     79.48 o 
  -8  21  13      392.95      434.43     81.79 o 
  -7  21  13      191.15      145.74     78.80 o 
  -6  21  13      374.26      347.75     83.28 o 
  -5  21  13       84.88       90.41     81.09 o 
  -4  21  13     1700.62     1590.03    148.34 o 
  -3  21  13       44.67      146.95     79.11 o 
  -2  21  13     1090.01     1045.61    184.34 o 
  -1  21  13      160.87      192.68     89.31 o 
   0  21  13      401.50      314.83     84.30 o 
   1  21  13      169.14      155.18     83.02 o 
   2  21  13     1032.26      869.87     85.58 o 
   3  21  13       48.43       23.23     90.33 o 
   4  21  13     1656.39     1396.38     92.88 o 
   5  21  13       79.49       83.34     86.92 o 
   6  21  13      286.16      207.07     83.88 o 
   7  21  13      193.11      104.45     85.08 o 
   8  21  13      434.21      427.92     89.23 o 
   9  21  13      125.47      177.95     93.10 o 
  10  21  13      627.56      699.57     97.40 o 
  -8  22  13      115.78      188.31     91.09 o 
  -7  22  13      875.86      946.10     87.84 o 
  -6  22  13       97.06      108.41     87.11 o 
  -5  22  13     1481.06     1419.69     90.79 o 
  -4  22  13       90.23       36.93     93.83 o 
  -3  22  13     1040.02     1040.64    116.09 o 
  -2  22  13        4.89       33.44     94.95 o 
  -1  22  13     2050.99     1832.31    176.47 o 
   0  22  13       26.79       86.38    105.53 o 
   1  22  13     1956.15     1814.83    115.36 o 
   2  22  13        3.11       98.82    113.20 o 
   3  22  13      985.44      873.45     87.98 o 
   4  22  13       91.24      110.97     95.38 o 
   5  22  13     1469.63     1404.33    101.87 o 
   6  22  13      101.94      117.54     89.35 o 
   7  22  13      888.80      840.16     96.36 o 
   8  22  13      118.15       86.33    102.33 o 
  -5  23  13       41.26      205.99     90.32 o 
  -4  23  13      620.64      759.21     99.22 o 
  -3  23  13       78.33       86.75     93.87 o 
  -2  23  13      553.45      576.08    106.27 o 
  -1  23  13      100.26      149.63    103.63 o 
   0  23  13      662.12      712.15    105.34 o 
   1  23  13      106.80      133.59     98.84 o 
   2  23  13      586.84      568.15     94.84 o 
   3  23  13       75.49      333.12    122.13 o 
   4  23  13      633.97      582.41     91.20 o 
   5  23  13       39.55      168.53    114.79 o 
   0   0  14    22366.83    23175.52    622.08 o 
  -1   1  14    17054.05    17411.66    289.13 o 
   0   1  14     2156.84     2318.66     67.16 o 
   1   1  14    16824.70    16861.69    316.49 o 
  -2   2  14     2441.24     2359.10     93.96 o 
  -1   2  14     2956.49     3042.98     68.89 o 
   0   2  14     8330.58     7712.54    114.61 o 
   1   2  14     2807.16     2900.60     68.97 o 
   2   2  14     3103.87     2906.36    101.83 o 
  -3   3  14    32607.43    33584.77    536.26 o 
  -2   3  14     3066.66     3262.38     71.47 o 
  -1   3  14    10632.87    10575.50    148.58 o 
   0   3  14     4157.20     4378.40     82.58 o 
   1   3  14    11764.94    11513.75    149.91 o 
   2   3  14     2949.06     2948.43     78.35 o 
   3   3  14    32696.77    33400.69    604.53 o 
  -4   4  14    15168.16    15849.66    360.27 o 
  -3   4  14     6427.07     6683.56    133.36 o 
  -2   4  14     3986.78     3812.96     89.46 o 
  -1   4  14     4741.58     4997.93     96.85 o 
   0   4  14     1939.20     1519.27     60.15 o 
   1   4  14     5028.15     5077.92    100.35 o 
   2   4  14     3751.96     3516.92     74.46 o 
   3   4  14     6458.30     6529.81    113.30 o 
   4   4  14    14658.45    15285.53    261.36 o 
  -5   5  14     7221.02     6941.11    207.09 o 
  -4   5  14     2283.94     2331.92     83.50 o 
  -3   5  14    12769.62    12945.37    215.45 o 
  -2   5  14     8714.45     8928.74    147.75 o 
  -1   5  14    16022.19    16797.78    232.72 o 
   0   5  14     1599.35     1521.19     74.91 o 
   1   5  14    15731.24    16215.79    220.53 o 
   2   5  14     8902.65     9306.14    154.26 o 
   3   5  14    13257.46    13702.74    168.43 o 
   4   5  14     2148.55     2131.08     67.64 o 
   5   5  14     7052.02     6985.23    164.51 o 
  -6   6  14     4483.52     4454.57    150.99 o 
  -5   6  14     3902.14     3829.05    105.01 o 
  -4   6  14     5218.45     5296.88    121.39 o 
  -3   6  14     6052.54     6054.87    134.95 o 
  -2   6  14     6578.91     6311.47    126.10 o 
  -1   6  14     8417.56     8571.58    146.53 o 
   0   6  14     8661.64     8604.02    144.94 o 
   1   6  14     8736.43     8725.46    144.69 o 
   2   6  14     5979.86     5949.81    120.17 o 
   3   6  14     5715.14     5900.20    107.25 o 
   4   6  14     5505.62     5754.07    107.76 o 
   5   6  14     4337.32     4088.42     91.44 o 
   6   6  14     4153.95     3894.95    127.09 o 
  -7   7  14     7950.73     7801.73    210.53 o 
  -6   7  14     3054.43     3087.50     98.03 o 
  -5   7  14    11055.42    11181.28    198.43 o 
  -4   7  14     7684.76     8008.91    157.31 o 
  -3   7  14    10949.39    11414.90    187.50 o 
  -2   7  14     2283.15     2419.25     86.20 o 
  -1   7  14    22192.24    23043.16    312.48 o 
   0   7  14    12674.11    12209.06    186.80 o 
   1   7  14    22574.09    23609.55    337.13 o 
   2   7  14     1959.01     2092.80     75.07 o 
   3   7  14    10054.06    10162.92    173.13 o 
   4   7  14     8430.06     8866.57    149.45 o 
   5   7  14    11448.98    12007.96    184.07 o 
   6   7  14     2861.46     2756.68     88.49 o 
   7   7  14     7562.20     7384.91    188.01 o 
  -8   8  14     9476.97     9258.23    237.84 o 
  -7   8  14     5129.91     5145.17    127.64 o 
  -6   8  14     4576.77     4444.16    118.58 o 
  -5   8  14     4258.16     4212.75    110.34 o 
  -4   8  14       50.02       53.91     39.87 o 
  -3   8  14     1464.06     1537.15     75.43 o 
  -2   8  14     3228.16     3302.29     98.89 o 
  -1   8  14     4002.42     4026.88     98.42 o 
   0   8  14      357.78      357.31     40.02 o 
   1   8  14     4164.16     3942.14    105.58 o 
   2   8  14     3386.27     3454.15     88.49 o 
   3   8  14     1595.39     1654.28     72.72 o 
   4   8  14      128.99      187.26     42.40 o 
   5   8  14     3952.69     3882.11    107.65 o 
   6   8  14     5096.91     5151.77    120.78 o 
   7   8  14     5533.12     5537.34    130.66 o 
   8   8  14     8624.23     8903.83    214.93 o 
  -9   9  14     1421.50     1660.54    133.13 o 
  -8   9  14     3369.86     3241.76    122.08 o 
  -7   9  14    12816.56    12840.86    219.20 o 
  -6   9  14     3959.79     4052.93    113.04 o 
  -5   9  14     9062.42     9276.25    163.03 o 
  -4   9  14     3440.65     3392.42    102.24 o 
  -3   9  14    12904.73    13295.59    220.72 o 
  -2   9  14     5750.70     5940.81    127.89 o 
  -1   9  14     8495.15     8543.04    157.93 o 
   0   9  14      214.20      165.90     38.28 o 
   1   9  14     8009.66     8121.26    141.99 o 
   2   9  14     5407.03     5458.06    119.92 o 
   3   9  14    13190.39    13590.75    211.05 o 
   4   9  14     3533.54     3523.83    102.50 o 
   5   9  14     8414.63     8794.84    177.10 o 
   6   9  14     4103.22     4193.70    112.87 o 
   7   9  14    12497.10    12391.17    211.77 o 
   8   9  14     3091.01     3233.13    116.33 o 
   9   9  14     1437.24     1328.50    112.11 o 
 -10  10  14     3066.30     2824.42    167.82 o 
  -9  10  14     3981.25     3949.04    126.81 o 
  -8  10  14     4835.69     4811.84    142.14 o 
  -7  10  14     3081.34     3054.86    121.32 o 
  -6  10  14     2227.47     2044.25     99.44 o 
  -5  10  14      895.22      834.55     54.20 o 
  -4  10  14     8464.04     8342.71    163.80 o 
  -3  10  14     2433.97     2373.25     90.69 o 
  -2  10  14     2254.29     2022.87     86.30 o 
  -1  10  14     1310.27     1185.86     62.80 o 
   0  10  14     4559.02     4389.17    113.34 o 
   1  10  14     1196.38     1082.00     65.17 o 
   2  10  14     1916.94     1713.08     75.33 o 
   3  10  14     2363.29     2349.49     85.82 o 
   4  10  14     8952.67     8869.49    165.73 o 
   5  10  14      702.68      704.54     60.63 o 
   6  10  14     2481.16     2386.94    104.24 o 
   7  10  14     3505.56     3627.66    107.70 o 
   8  10  14     4614.04     4665.91    121.39 o 
   9  10  14     4036.85     4315.22    141.83 o 
  10  10  14     3620.42     3417.78    241.84 o 
 -11  11  14    13925.16    14010.64    370.39 o 
 -10  11  14     1272.70     1342.82    115.76 o 
  -9  11  14     4658.32     4628.24    145.75 o 
  -8  11  14     5703.71     5575.40    164.05 o 
  -7  11  14     3373.08     3174.91    120.11 o 
  -6  11  14     4383.58     4241.08    117.34 o 
  -5  11  14     2750.58     2985.24    101.36 o 
  -4  11  14     7311.83     7085.64    147.67 o 
  -3  11  14     6120.79     5932.45    131.86 o 
  -2  11  14     1147.30      968.30     58.57 o 
  -1  11  14    12952.39    12851.21    214.97 o 
   0  11  14     1906.24     1878.15     83.45 o 
   1  11  14    12766.14    12813.16    194.09 o 
   2  11  14      988.48      823.24     56.18 o 
   3  11  14     5838.41     5636.23    124.86 o 
   4  11  14     7326.18     7049.98    148.10 o 
   5  11  14     2615.86     2861.88    104.70 o 
   6  11  14     4133.57     4069.25    120.00 o 
   7  11  14     3100.41     3258.85    119.40 o 
   8  11  14     5231.51     5161.99    129.79 o 
   9  11  14     5041.85     5287.64    130.40 o 
  10  11  14     1465.42     1340.00     96.73 o 
  11  11  14    14136.27    14068.96    424.26 o 
 -12  12  14      452.98      386.37    103.72 o 
 -11  12  14     1756.19     1697.84     96.13 o 
 -10  12  14     1373.43     1507.93     91.13 o 
  -9  12  14      818.19      762.26     72.41 o 
  -8  12  14     2588.31     2419.97    113.00 o 
  -7  12  14     5413.36     5237.59    140.15 o 
  -6  12  14      736.07      709.97     63.01 o 
  -5  12  14     2399.72     2235.84     94.53 o 
  -4  12  14     7913.56     7360.06    153.23 o 
  -3  12  14     1878.15     1689.14     84.26 o 
  -2  12  14       90.79       71.92     50.28 o 
  -1  12  14     2082.27     1779.27     78.33 o 
   0  12  14     8337.34     8104.69    152.44 o 
   1  12  14     2145.08     2007.63     89.66 o 
   2  12  14       57.84        6.51     45.93 o 
   3  12  14     1849.72     1801.61     85.06 o 
   4  12  14     7689.70     7442.99    162.65 o 
   5  12  14     2723.12     2563.63    118.44 o 
   6  12  14      586.42      572.36     69.37 o 
   7  12  14     5182.33     5160.78    149.93 o 
   8  12  14     2424.33     2304.55    102.10 o 
   9  12  14      773.85      813.73     67.13 o 
  10  12  14     1316.42     1466.49     96.34 o 
  11  12  14     1404.41     1756.59    158.29 o 
  12  12  14      444.54      305.30    137.57 o 
 -13  13  14     3319.28     3320.19    205.81 o 
 -12  13  14      623.07      425.01     74.39 o 
 -11  13  14     5537.62     5426.01    154.46 o 
 -10  13  14     6509.36     6074.38    167.66 o 
  -9  13  14     5717.09     5738.01    162.80 o 
  -8  13  14     3331.08     3130.88    118.91 o 
  -7  13  14     6589.56     5973.61    152.56 o 
  -6  13  14     1438.19     1214.75     73.13 o 
  -5  13  14      253.33      281.41     55.82 o 
  -4  13  14      509.95      340.88     51.97 o 
  -3  13  14     2765.20     2542.13     97.50 o 
  -2  13  14     4810.78     4513.44    120.77 o 
  -1  13  14     3543.55     3696.38    105.45 o 
   0  13  14     1396.90     1244.60     64.20 o 
   1  13  14     3750.58     3840.22    112.00 o 
   2  13  14     5386.13     5072.94    131.68 o 
   3  13  14     2715.80     2783.15    104.84 o 
   4  13  14      549.69      446.92     57.85 o 
   5  13  14      175.99      117.33     54.87 o 
   6  13  14     1107.11     1024.81     70.43 o 
   7  13  14     6326.13     6271.52    150.59 o 
   8  13  14     3601.43     3486.27    116.59 o 
   9  13  14     5461.18     5806.66    140.79 o 
  10  13  14     6236.81     5928.37    144.30 o 
  11  13  14     6087.58     6091.55    184.05 o 
  12  13  14      701.16      729.37     84.06 o 
  13  13  14     3174.60     3299.57    210.38 o 
 -14  14  14     2295.38     2871.36    345.50 o 
 -13  14  14     1461.20     1544.22    110.40 o 
 -12  14  14      991.64      911.57     93.19 o 
 -11  14  14      218.67      228.62     73.29 o 
 -10  14  14      574.88      532.91     72.87 o 
  -9  14  14     1889.08     2005.64    102.80 o 
  -8  14  14     3100.75     3229.23    121.45 o 
  -7  14  14     1030.97     1039.95     86.69 o 
  -6  14  14      856.56      769.12     64.90 o 
  -5  14  14     4429.84     4047.39    126.82 o 
  -4  14  14      463.78      408.36     60.24 o 
  -3  14  14      261.55      140.96     51.50 o 
  -2  14  14     5909.90     5624.68    121.93 o 
  -1  14  14     3624.06     3432.09    104.59 o 
   0  14  14       83.49       57.38     51.47 o 
   1  14  14     3921.95     3937.11    121.22 o 
   2  14  14     6086.79     5841.50    144.90 o 
   3  14  14      287.03      217.85     67.55 o 
   4  14  14      443.31      363.36     64.41 o 
   5  14  14     4278.29     4058.19    124.89 o 
   6  14  14      794.70      731.02     72.76 o 
   7  14  14     1010.37     1041.89     78.67 o 
   8  14  14     3042.60     3173.05    117.11 o 
   9  14  14     2145.17     2278.14    121.15 o 
  10  14  14      598.58      538.39     68.22 o 
  11  14  14      158.87      215.55     64.03 o 
  12  14  14     1024.41      963.15     90.33 o 
  13  14  14     1431.80     1405.12    106.74 o 
  14  14  14     2424.93     2675.73    298.68 o 
 -15  15  14      813.30      866.28    137.02 o 
 -14  15  14      219.14      194.42     91.99 o 
 -13  15  14     2674.43     2869.17    145.30 o 
 -12  15  14     1585.93     1657.65    114.73 o 
 -11  15  14     2389.08     2281.99    131.68 o 
 -10  15  14      162.97       39.57     68.96 o 
  -9  15  14     3102.66     3027.61    122.50 o 
  -8  15  14     7705.86     7593.25    175.73 o 
  -7  15  14     4473.66     4221.36    132.55 o 
  -6  15  14      157.05      171.97     62.65 o 
  -5  15  14     6781.84     6257.90    157.80 o 
  -4  15  14     4394.70     4338.88    129.45 o 
  -3  15  14     1791.83     1637.63     86.11 o 
  -2  15  14     2046.76     1747.73     86.48 o 
  -1  15  14     1772.69     1487.50     75.15 o 
   0  15  14     5612.45     4999.35    136.15 o 
   1  15  14     1543.59     1387.58    100.24 o 
   2  15  14     2240.23     2063.36    105.17 o 
   3  15  14     1946.65     1581.90     96.84 o 
   4  15  14     3894.10     3857.14    124.38 o 
   5  15  14     6958.56     6674.58    158.32 o 
   6  15  14      206.30      146.92     60.98 o 
   7  15  14     4200.40     4171.70    129.52 o 
   8  15  14     7612.17     7169.21    170.32 o 
   9  15  14     3283.69     3346.61    120.57 o 
  10  15  14      121.66       46.22     66.16 o 
  11  15  14     2338.97     2274.00    151.01 o 
  12  15  14     1594.73     1560.58    106.18 o 
  13  15  14     2777.81     2829.24    144.50 o 
  14  15  14      241.13      337.77    117.92 o 
  15  15  14      713.07      824.32    166.75 o 
 -16  16  14      811.66     1019.57    148.76 o 
 -15  16  14     1012.36      934.76    100.94 o 
 -14  16  14      501.82      506.13     93.70 o 
 -13  16  14      457.96      446.73     88.76 o 
 -12  16  14      286.80      245.55     85.90 o 
 -11  16  14     1024.84      931.05     90.78 o 
 -10  16  14      510.64      504.26     78.62 o 
  -9  16  14      872.85      638.50     76.68 o 
  -8  16  14     1258.76     1204.99     79.38 o 
  -7  16  14     1900.07     1827.68    118.33 o 
  -6  16  14     1941.26     2038.24    109.61 o 
  -5  16  14      315.69      185.68     62.57 o 
  -4  16  14     2578.99     2556.07    101.32 o 
  -3  16  14     3248.27     2986.06    103.20 o 
  -2  16  14     1011.14      888.48     62.54 o 
  -1  16  14     2476.49     2238.51     95.86 o 
   0  16  14      313.84      282.24     60.72 o 
   1  16  14     2167.45     1907.51     99.03 o 
   2  16  14     1121.67      945.67     74.15 o 
   3  16  14     3245.26     2798.22    127.42 o 
   4  16  14     2607.46     2610.28    127.37 o 
   5  16  14      361.90      332.02     67.39 o 
   6  16  14     1946.97     2033.02    103.91 o 
   7  16  14     1862.45     1827.35     98.06 o 
   8  16  14     1294.35     1391.14     91.08 o 
   9  16  14      788.35      729.11     83.54 o 
  10  16  14      477.59      523.85     72.42 o 
  11  16  14     1178.79     1180.16     81.65 o 
  12  16  14      227.04      256.64     78.69 o 
  13  16  14      444.45      456.28     89.47 o 
  14  16  14      577.50      727.68     97.26 o 
  15  16  14     1013.73     1107.35    135.26 o 
  16  16  14      699.84      661.27    146.32 o 
 -15  17  14     1895.25     2107.26    139.08 o 
 -14  17  14     1555.35     1673.94    119.11 o 
 -13  17  14     2048.96     2063.03    142.16 o 
 -12  17  14       49.22       -4.48    121.74 o 
 -11  17  14     1702.09     1388.90     96.50 o 
 -10  17  14     1792.93     1661.57    101.08 o 
  -9  17  14     2928.32     2894.70    133.11 o 
  -8  17  14       64.98       42.17     79.43 o 
  -7  17  14     2283.83     2170.87    122.68 o 
  -6  17  14     6083.86     5766.08    155.04 o 
  -5  17  14     3347.75     3047.16    109.24 o 
  -4  17  14      366.93      415.66     59.95 o 
  -3  17  14     2560.56     2331.70    109.95 o 
  -2  17  14     3524.23     3256.38    118.70 o 
  -1  17  14     1691.84     1432.23     83.19 o 
   0  17  14     1460.30     1281.75     81.17 o 
   1  17  14     1642.51     1476.85    104.55 o 
   2  17  14     3038.76     2829.38    140.61 o 
   3  17  14     2515.38     2225.06    112.95 o 
   4  17  14      411.33      404.65     68.60 o 
   5  17  14     3126.54     2943.62    123.05 o 
   6  17  14     6113.48     5882.73    152.23 o 
   7  17  14     2464.16     2566.00    112.29 o 
   8  17  14       63.25      106.41    103.81 o 
   9  17  14     2921.40     2835.19    121.46 o 
  10  17  14     1891.23     1685.65    104.98 o 
  11  17  14     1824.58     1757.11    113.56 o 
  12  17  14       35.06       -1.34     79.68 o 
  13  17  14     2048.75     2009.80    126.20 o 
  14  17  14     1567.86     1538.37    120.09 o 
  15  17  14     1783.33     1835.30    143.67 o 
 -14  18  14      629.23      740.81    105.58 o 
 -13  18  14      980.99      917.37    107.10 o 
 -12  18  14      488.99      584.46     95.66 o 
 -11  18  14      131.06      164.93     85.68 o 
 -10  18  14      295.83      257.71     80.60 o 
  -9  18  14      740.43      553.91     80.83 o 
  -8  18  14     1343.37     1217.24     89.23 o 
  -7  18  14     1301.18     1126.26     95.56 o 
  -6  18  14      160.22      181.88     67.02 o 
  -5  18  14     3250.29     3163.05    116.17 o 
  -4  18  14     1330.65     1219.29     75.46 o 
  -3  18  14      317.86      246.47     68.28 o 
  -2  18  14     2249.58     2124.61    109.08 o 
  -1  18  14     1512.86     1254.40     88.04 o 
   0  18  14     1245.23     1126.62     81.61 o 
   1  18  14     1258.81     1114.51     82.43 o 
   2  18  14     2447.98     2211.89    114.90 o 
   3  18  14      339.60      324.90     70.59 o 
   4  18  14     1146.96     1092.82     77.03 o 
   5  18  14     3321.08     3133.83    127.30 o 
   6  18  14      235.74      280.33     71.61 o 
   7  18  14     1163.36      890.47     78.54 o 
   8  18  14     1387.68     1400.59     92.21 o 
   9  18  14      839.53      902.96     83.24 o 
  10  18  14      291.20      194.28     77.69 o 
  11  18  14      150.76      105.99     83.46 o 
  12  18  14      460.96      566.61     79.93 o 
  13  18  14      863.66      999.02    106.93 o 
  14  18  14      572.20      658.69    104.49 o 
 -12  19  14     1386.22     1390.68    108.41 o 
 -11  19  14     2118.78     2041.17    118.83 o 
 -10  19  14       10.03       60.03    127.55 o 
  -9  19  14     1447.47     1139.49     93.09 o 
  -8  19  14     2511.60     2628.74    141.24 o 
  -7  19  14     1393.38     1331.45     84.49 o 
  -6  19  14       24.09      102.57     93.14 o 
  -5  19  14      891.44      794.60     81.62 o 
  -4  19  14     4359.57     4112.06    137.82 o 
  -3  19  14     3088.01     2931.77    140.27 o 
  -2  19  14       84.56      113.29     88.98 o 
  -1  19  14     2274.70     1968.63    152.79 o 
   0  19  14     2170.24     1763.83    115.10 o 
   1  19  14     2382.53     2045.78    115.61 o 
   2  19  14      105.88       31.91     78.56 o 
   3  19  14     3121.84     3184.61    165.71 o 
   4  19  14     4448.35     4313.16    150.64 o 
   5  19  14      987.96      922.45     81.92 o 
   6  19  14       25.53       32.29     92.45 o 
   7  19  14     1401.97     1338.05     91.68 o 
   8  19  14     2545.22     2507.53    160.41 o 
   9  19  14     1567.80     1414.01    102.63 o 
  10  19  14        5.89      -11.93     87.73 o 
  11  19  14     2153.04     1927.41    112.18 o 
  12  19  14     1395.49     1419.74     95.36 o 
 -11  20  14      627.85      721.83    101.66 o 
 -10  20  14      649.68      842.83     93.22 o 
  -9  20  14      180.49      177.39     79.34 o 
  -8  20  14       88.89      183.17     82.02 o 
  -7  20  14      590.71      572.31     80.60 o 
  -6  20  14      743.66      663.71     80.28 o 
  -5  20  14      893.70      686.04     79.31 o 
  -4  20  14      679.83      672.85    109.91 o 
  -3  20  14     1596.58     1501.33    135.50 o 
  -2  20  14      451.08      420.82     83.31 o 
  -1  20  14      275.80      105.60     80.42 o 
   0  20  14      155.15      183.24     93.77 o 
   1  20  14      383.18      267.07     83.06 o 
   2  20  14      356.31      264.38     78.34 o 
   3  20  14     1585.77     1484.11    121.98 o 
   4  20  14      712.26      605.99     79.31 o 
   5  20  14      849.85      664.77     80.55 o 
   6  20  14      706.78      606.80     83.75 o 
   7  20  14      679.64      556.90     87.13 o 
   8  20  14      129.38      177.18     95.01 o 
   9  20  14      149.78      116.23     95.58 o 
  10  20  14      626.10      644.41     88.54 o 
  11  20  14      628.64      607.64     90.72 o 
  -9  21  14     1406.88     1561.45    177.48 o 
  -8  21  14       67.46       50.96     84.76 o 
  -7  21  14     1217.21     1300.01     93.33 o 
  -6  21  14     1331.38     1393.72    118.68 o 
  -5  21  14      938.85      745.69     93.04 o 
  -4  21  14      342.34      374.27     88.29 o 
  -3  21  14     2075.75     1979.27    130.04 o 
  -2  21  14     2475.01     2366.35    153.73 o 
  -1  21  14     2933.63     2926.19    166.42 o 
   0  21  14      312.14      205.24     87.54 o 
   1  21  14     2900.74     2872.02    150.83 o 
   2  21  14     2680.63     2589.31    159.45 o 
   3  21  14     2187.55     2178.94    123.16 o 
   4  21  14      333.34      103.81     80.95 o 
   5  21  14      956.33      739.63     85.34 o 
   6  21  14     1318.21     1122.48    105.40 o 
   7  21  14     1235.80     1119.47     98.98 o 
   8  21  14       58.40      -32.45     98.14 o 
   9  21  14     1407.74     1334.90    104.76 o 
  -6  22  14      600.42      609.64     94.29 o 
  -5  22  14      200.38      262.01     88.95 o 
  -4  22  14      662.45      629.46     93.09 o 
  -3  22  14      247.89      297.62    101.94 o 
  -2  22  14      432.69      261.02    117.42 o 
  -1  22  14      469.50      423.86    100.58 o 
   0  22  14      589.84      736.98    104.92 o 
   1  22  14      433.48      396.92     93.80 o 
   2  22  14      427.30      421.76    100.66 o 
   3  22  14      280.03      265.40     97.36 o 
   4  22  14      604.52      536.75     96.99 o 
   5  22  14      147.20       63.12     93.11 o 
   6  22  14      686.18      420.73     92.51 o 
   0  23  14     2656.48     2302.36    407.55 o 
   0   1  15     8313.54     8576.60    126.35 o 
  -1   2  15     8926.87     8718.70    123.47 o 
   0   2  15      308.85      313.38     34.31 o 
   1   2  15     8673.66     8357.27    137.90 o 
  -2   3  15     9225.71     9107.43    129.50 o 
  -1   3  15     1164.88     1391.83     68.83 o 
   0   3  15     6625.02     6849.05    117.42 o 
   1   3  15     1166.26     1386.65     63.43 o 
   2   3  15     9153.89     9139.09    157.13 o 
  -3   4  15     6018.57     6143.04    116.74 o 
  -2   4  15      506.52      529.53     36.31 o 
  -1   4  15    12181.94    12268.08    177.73 o 
   0   4  15     1909.36     1967.49     69.72 o 
   1   4  15    12400.98    12803.69    205.81 o 
   2   4  15      508.70      492.27     53.15 o 
   3   4  15     6561.46     6655.60    154.62 o 
  -4   5  15    11352.30    11659.47    201.24 o 
  -3   5  15       88.51      152.92     37.61 o 
  -2   5  15    12410.09    12627.92    201.76 o 
  -1   5  15      685.82      639.85     42.38 o 
   0   5  15    12101.57    12105.69    185.66 o 
   1   5  15      682.43      699.52     48.62 o 
   2   5  15    12200.39    12233.96    193.07 o 
   3   5  15       88.28      104.14     37.59 o 
   4   5  15    11239.85    12014.01    175.14 o 
  -5   6  15    10838.80    10856.21    194.85 o 
  -4   6  15      177.82      198.24     42.88 o 
  -3   6  15     5018.45     4827.15    119.47 o 
  -2   6  15      257.41      280.24     49.82 o 
  -1   6  15     4884.82     4873.59    113.76 o 
   0   6  15     1420.41     1514.78     75.43 o 
   1   6  15     5084.09     5155.92    111.87 o 
   2   6  15      257.76      208.93     43.39 o 
   3   6  15     5687.42     5540.61    114.34 o 
   4   6  15      179.50      138.50     40.14 o 
   5   6  15    11012.05    11519.18    179.88 o 
  -6   7  15     5732.24     5678.20    132.54 o 
  -5   7  15      214.64      247.61     46.44 o 
  -4   7  15     5051.21     5277.01    125.01 o 
  -3   7  15      784.77      790.86     56.41 o 
  -2   7  15     6539.00     6547.12    145.75 o 
  -1   7  15      590.16      628.74     44.63 o 
   0   7  15     1199.40     1356.15     68.20 o 
   1   7  15      584.25      624.78     48.41 o 
   2   7  15     6598.86     6613.56    125.41 o 
   3   7  15      780.09      808.17     47.72 o 
   4   7  15     5334.86     5594.35    119.14 o 
   5   7  15      216.06      245.21     46.17 o 
   6   7  15     5712.69     5602.44    140.94 o 
  -7   8  15     6109.54     6037.44    138.36 o 
  -6   8  15      244.80      162.18     49.08 o 
  -5   8  15     6887.27     6931.64    149.40 o 
  -4   8  15      304.22      276.48     46.86 o 
  -3   8  15     8307.22     8353.37    161.68 o 
  -2   8  15      105.72      110.14     44.62 o 
  -1   8  15    14308.35    14069.22    210.38 o 
   0   8  15      290.39      300.80     51.20 o 
   1   8  15    13463.55    13265.17    222.64 o 
   2   8  15      106.40      158.50     62.66 o 
   3   8  15     7913.20     8417.06    152.74 o 
   4   8  15      303.85      302.21     43.65 o 
   5   8  15     7138.55     7686.09    152.37 o 
   6   8  15      247.10      132.64     46.90 o 
   7   8  15     5605.02     5700.59    144.26 o 
  -8   9  15     4748.59     4879.35    136.54 o 
  -7   9  15      394.62      392.86     58.69 o 
  -6   9  15    11061.61    11504.82    207.26 o 
  -5   9  15      485.05      455.80     52.11 o 
  -4   9  15     9638.86     9848.15    173.35 o 
  -3   9  15      137.56      118.00     46.39 o 
  -2   9  15     5033.72     4847.67    120.51 o 
  -1   9  15       82.55       45.45     49.80 o 
   0   9  15     6263.52     6199.95    136.54 o 
   1   9  15       85.96       91.54     44.48 o 
   2   9  15     5018.21     4778.09    114.29 o 
   3   9  15      133.59      137.06     46.59 o 
   4   9  15     9758.71     9939.87    190.09 o 
   5   9  15      480.10      386.66     52.68 o 
   6   9  15    11122.13    11683.85    203.64 o 
   7   9  15      396.17      398.92     60.37 o 
   8   9  15     4383.14     4550.52    138.84 o 
  -9  10  15     4397.37     4301.87    134.05 o 
  -8  10  15      226.29      153.99     61.26 o 
  -7  10  15     2133.91     1922.71    102.91 o 
  -6  10  15      270.79      119.86     53.35 o 
  -5  10  15     5560.57     5215.92    123.05 o 
  -4  10  15       24.55       -3.31     55.42 o 
  -3  10  15     5647.23     5313.53    127.40 o 
  -2  10  15      155.22       62.67     48.92 o 
  -1  10  15     7689.54     7710.49    167.54 o 
   0  10  15      533.28      445.65     50.07 o 
   1  10  15     7579.22     7636.09    148.54 o 
   2  10  15      158.48       58.71     47.70 o 
   3  10  15     5474.97     5300.95    121.08 o 
   4  10  15       23.49       -4.34     48.69 o 
   5  10  15     5813.04     5774.00    139.50 o 
   6  10  15      268.15      199.68     52.07 o 
   7  10  15     1819.16     1858.22     88.70 o 
   8  10  15      222.69      164.46     57.46 o 
   9  10  15     4656.38     4627.24    156.35 o 
 -10  11  15     2045.75     2044.43    107.50 o 
  -9  11  15      179.74      209.53     62.43 o 
  -8  11  15      384.20      374.64     66.33 o 
  -7  11  15       52.30       12.67     59.39 o 
  -6  11  15     7844.31     7654.85    169.96 o 
  -5  11  15      477.44      405.53     53.45 o 
  -4  11  15     3155.20     2964.75    101.89 o 
  -3  11  15      626.17      659.66     54.12 o 
  -2  11  15     5353.51     4974.41    123.49 o 
  -1  11  15      187.23      158.30     51.87 o 
   0  11  15     4670.08     4401.30    111.67 o 
   1  11  15      191.48      178.39     47.68 o 
   2  11  15     5465.88     5204.16    121.05 o 
   3  11  15      632.14      651.80     55.83 o 
   4  11  15     2961.16     2821.73    101.72 o 
   5  11  15      470.11      468.40     57.64 o 
   6  11  15     7687.81     7535.19    165.40 o 
   7  11  15       52.16       29.66     55.58 o 
   8  11  15      485.59      452.64     57.03 o 
   9  11  15      179.44      138.17     73.43 o 
  10  11  15     2143.62     2254.13    152.19 o 
 -11  12  15     2101.47     2105.52    112.95 o 
 -10  12  15      105.31      150.36     66.46 o 
  -9  12  15     3744.18     3483.08    131.95 o 
  -8  12  15       13.77       60.53     81.10 o 
  -7  12  15     1171.09     1128.16     92.30 o 
  -6  12  15      187.19      134.14     56.51 o 
  -5  12  15     6018.94     5599.91    135.43 o 
  -4  12  15      276.72      226.87     52.06 o 
  -3  12  15     1185.52     1183.23     68.82 o 
  -2  12  15      138.83       34.15     53.21 o 
  -1  12  15     6183.96     6026.00    133.32 o 
   0  12  15      260.65      187.45     51.92 o 
   1  12  15     6293.60     6287.30    142.38 o 
   2  12  15      128.43      135.16     51.58 o 
   3  12  15     1443.33     1350.31     75.17 o 
   4  12  15      280.85      202.54     54.75 o 
   5  12  15     5897.08     5940.02    144.64 o 
   6  12  15      196.77      143.04     63.76 o 
   7  12  15     1262.57     1157.75     77.65 o 
   8  12  15       13.75       21.17     55.40 o 
   9  12  15     3538.53     3540.84    125.13 o 
  10  12  15      107.63      117.31     90.70 o 
  11  12  15     2292.16     2054.51    130.52 o 
 -12  13  15     4162.16     4212.99    141.63 o 
 -11  13  15      127.56      149.01     69.67 o 
 -10  13  15     2847.50     2744.96    119.86 o 
  -9  13  15      247.57      169.13     67.45 o 
  -8  13  15     2890.06     2727.32    122.12 o 
  -7  13  15        5.79       -8.16     63.98 o 
  -6  13  15     2780.55     2575.15    110.25 o 
  -5  13  15      217.31      244.16     64.76 o 
  -4  13  15     3641.97     3433.08    110.27 o 
  -3  13  15      536.88      521.41     55.46 o 
  -2  13  15     3315.66     2858.03    111.97 o 
  -1  13  15      806.43      792.77     57.02 o 
   0  13  15     5330.17     5212.43    131.43 o 
   1  13  15      803.15      857.78     62.50 o 
   2  13  15     3421.72     3232.79    105.17 o 
   3  13  15      547.78      468.94     60.36 o 
   4  13  15     3724.19     3819.32    120.90 o 
   5  13  15      225.39      235.80     58.41 o 
   6  13  15     2682.25     2579.32    108.25 o 
   7  13  15        6.30       44.30     60.47 o 
   8  13  15     3103.66     3025.12    110.39 o 
   9  13  15      243.35      213.51     64.18 o 
  10  13  15     2726.95     2797.92    128.67 o 
  11  13  15      126.35      150.87     91.67 o 
  12  13  15     4168.98     4188.32    162.63 o 
 -13  14  15     3314.07     3326.18    151.39 o 
 -12  14  15      249.79      201.07     81.90 o 
 -11  14  15     1384.31     1479.51    117.68 o 
 -10  14  15      123.12      135.31     81.31 o 
  -9  14  15     2438.34     2293.38    120.34 o 
  -8  14  15       76.23      103.47     66.66 o 
  -7  14  15     3953.79     3788.51    127.98 o 
  -6  14  15      303.53      182.58     62.84 o 
  -5  14  15     3834.49     3777.25    124.92 o 
  -4  14  15      111.94       66.41     58.67 o 
  -3  14  15     4336.80     4283.32    158.70 o 
  -2  14  15       49.70      127.56     65.23 o 
  -1  14  15     3185.23     3039.80    105.55 o 
   0  14  15      143.91      183.26     55.24 o 
   1  14  15     2843.09     2615.55    109.43 o 
   2  14  15       52.09      124.96     60.22 o 
   3  14  15     4472.87     4398.02    128.74 o 
   4  14  15      111.49      109.87     58.54 o 
   5  14  15     3986.21     3855.34    125.55 o 
   6  14  15      305.01      299.06     81.50 o 
   7  14  15     3822.64     3895.42    125.87 o 
   8  14  15       82.25       85.36     62.43 o 
   9  14  15     2419.91     2471.63    107.14 o 
  10  14  15      121.78       80.36     67.38 o 
  11  14  15     1388.62     1392.89    157.98 o 
  12  14  15      254.10      185.16     81.17 o 
  13  14  15     3283.86     3198.34    149.28 o 
 -14  15  15      757.70      730.10     93.45 o 
 -13  15  15       30.09       56.59     97.04 o 
 -12  15  15      891.15      906.01     93.54 o 
 -11  15  15      172.67      138.41     83.06 o 
 -10  15  15     2575.72     2487.65    134.51 o 
  -9  15  15      335.89      214.04     69.16 o 
  -8  15  15      368.99      275.40     70.42 o 
  -7  15  15       78.12       56.37     69.24 o 
  -6  15  15     2656.24     2726.14    114.72 o 
  -5  15  15      247.88      197.21     62.65 o 
  -4  15  15     3463.97     3303.47    120.23 o 
  -3  15  15       86.15       29.23     64.23 o 
  -2  15  15     2319.41     2245.30     97.16 o 
  -1  15  15       24.79       86.08     67.85 o 
   0  15  15      878.87      759.19     74.02 o 
   1  15  15       27.91      105.34     59.05 o 
   2  15  15     2343.10     2439.78    113.96 o 
   3  15  15       87.28       25.23     79.23 o 
   4  15  15     3496.13     3330.45    119.32 o 
   5  15  15      242.96      161.27     65.02 o 
   6  15  15     2608.95     2559.27    111.86 o 
   7  15  15       73.70       45.90     67.51 o 
   8  15  15      337.07      314.61     72.32 o 
   9  15  15      341.16      321.36     69.40 o 
  10  15  15     2532.62     2523.40    120.91 o 
  11  15  15      173.21      286.53     90.55 o 
  12  15  15      859.89      861.90     92.81 o 
  13  15  15       30.84      128.23     87.28 o 
  14  15  15      809.54      849.04    113.07 o 
 -15  16  15      816.18      918.09    120.78 o 
 -14  16  15       14.40       87.11     94.03 o 
 -13  16  15     1695.15     1742.24    119.56 o 
 -12  16  15       27.86       16.26     87.25 o 
 -11  16  15      573.31      546.14     87.07 o 
 -10  16  15       53.68      123.48     97.14 o 
  -9  16  15     2389.45     2555.63    128.48 o 
  -8  16  15      167.54      123.21     74.14 o 
  -7  16  15     2281.16     2272.92    114.45 o 
  -6  16  15      452.09      343.02     68.09 o 
  -5  16  15     2480.37     2478.13    114.43 o 
  -4  16  15      226.65      164.31     63.47 o 
  -3  16  15     2627.33     2450.07    108.55 o 
  -2  16  15      124.21      264.73     87.72 o 
  -1  16  15     2998.50     2742.51    112.91 o 
   0  16  15      372.40      259.90     64.17 o 
   1  16  15     3429.78     3288.99    117.55 o 
   2  16  15      127.12      199.19     71.99 o 
   3  16  15     2616.11     2461.66    117.49 o 
   4  16  15      231.23      152.46     67.02 o 
   5  16  15     2402.06     2255.82    108.47 o 
   6  16  15      428.54      345.02     66.00 o 
   7  16  15     2342.38     2478.18    117.19 o 
   8  16  15      166.24      139.50     69.35 o 
   9  16  15     2261.55     2445.90    162.94 o 
  10  16  15       56.05       70.62     68.15 o 
  11  16  15      577.44      636.04     92.46 o 
  12  16  15       27.80      -45.14    107.10 o 
  13  16  15     1741.19     1719.65    118.37 o 
  14  16  15       13.63      102.31     93.32 o 
  15  16  15      858.08      912.13    106.29 o 
 -14  17  15     1458.30     1918.26    132.77 o 
 -13  17  15       58.48      182.11     95.38 o 
 -12  17  15      973.55      995.10    139.29 o 
 -11  17  15       93.97       83.41     87.25 o 
 -10  17  15     1457.49     1285.73     97.67 o 
  -9  17  15       44.30      105.22     78.43 o 
  -8  17  15     3019.82     3196.55    142.74 o 
  -7  17  15      210.29      194.73     76.42 o 
  -6  17  15      879.28      814.44     81.57 o 
  -5  17  15       61.76       81.71     64.82 o 
  -4  17  15     2082.75     1929.31    103.75 o 
  -3  17  15       61.21       93.09     66.10 o 
  -2  17  15     2685.81     2585.56    122.51 o 
  -1  17  15      267.02      215.19     65.79 o 
   0  17  15     2031.00     1741.87     96.88 o 
   1  17  15      257.33      306.71     86.38 o 
   2  17  15     2746.00     2569.58    121.00 o 
   3  17  15       55.09       35.02     70.13 o 
   4  17  15     1957.68     1748.12    100.52 o 
   5  17  15       65.26       72.38     70.23 o 
   6  17  15      997.74      984.68     75.74 o 
   7  17  15      215.82       46.29     68.80 o 
   8  17  15     3011.32     3123.67    125.07 o 
   9  17  15       40.54      105.18     74.79 o 
  10  17  15     1433.27     1219.25     88.57 o 
  11  17  15       89.91       -7.66     83.46 o 
  12  17  15     1038.84     1019.97     98.26 o 
  13  17  15       60.67      186.66     96.68 o 
  14  17  15     1462.50     1739.58    127.61 o 
 -13  18  15     1026.43     1144.46    107.94 o 
 -12  18  15       25.95      103.15     96.16 o 
 -11  18  15     1764.07     1923.91    132.49 o 
 -10  18  15       89.36       84.05     83.36 o 
  -9  18  15     1161.21     1027.18     93.26 o 
  -8  18  15       35.12      -42.22     78.59 o 
  -7  18  15      895.04      826.47     84.06 o 
  -6  18  15       29.61      -18.86     80.59 o 
  -5  18  15     2177.79     2069.48    106.23 o 
  -4  18  15      762.47      690.47     81.66 o 
  -3  18  15     3016.15     2758.73    120.39 o 
  -2  18  15       18.63      -15.40     91.18 o 
  -1  18  15     2250.58     1989.39    108.87 o 
   0  18  15       13.79       13.67     85.78 o 
   1  18  15     2270.86     2019.23    115.19 o 
   2  18  15       16.44       52.87     78.63 o 
   3  18  15     2994.16     2860.61    148.34 o 
   4  18  15      745.46      593.65     80.03 o 
   5  18  15     1960.92     1798.77    107.00 o 
   6  18  15       27.55       20.42    116.22 o 
   7  18  15      970.84      945.76     79.58 o 
   8  18  15       31.97      -20.02     79.41 o 
   9  18  15     1319.01     1262.68     91.01 o 
  10  18  15       87.92       66.27     84.54 o 
  11  18  15     1737.58     1802.48    114.92 o 
  12  18  15       29.01      160.24     94.07 o 
  13  18  15     1055.20     1216.32    111.74 o 
 -11  19  15       73.80      109.47     89.63 o 
 -10  19  15     1290.75     1327.92     95.39 o 
  -9  19  15       48.23       81.08     93.53 o 
  -8  19  15      574.53      620.58     78.32 o 
  -7  19  15      132.64      173.70     74.56 o 
  -6  19  15     1658.12     1453.39     90.44 o 
  -5  19  15       78.17       96.66     97.20 o 
  -4  19  15      844.92      888.04     80.40 o 
  -3  19  15      250.21      231.40     78.71 o 
  -2  19  15     1353.94     1156.59    120.78 o 
  -1  19  15      254.06      163.01     79.10 o 
   0  19  15     1724.30     1518.59    108.32 o 
   1  19  15      249.81      192.42     82.02 o 
   2  19  15     1339.04     1058.45     91.18 o 
   3  19  15      235.43      181.96     75.63 o 
   4  19  15      802.96      625.22     79.93 o 
   5  19  15       80.85       57.54     92.88 o 
   6  19  15     1645.49     1573.79     99.38 o 
   7  19  15      141.40       61.39     80.84 o 
   8  19  15      508.93      528.63     83.03 o 
   9  19  15       53.39       54.91     81.95 o 
  10  19  15     1303.90     1296.00    115.21 o 
  11  19  15       72.75      152.32    103.14 o 
  -9  20  15     1457.42     1582.13     93.88 o 
  -8  20  15      168.29      187.10     83.83 o 
  -7  20  15     1203.51     1228.44    115.01 o 
  -6  20  15      598.27      589.59    105.33 o 
  -5  20  15      919.73      781.87     87.63 o 
  -4  20  15      326.34      289.96     83.48 o 
  -3  20  15     2625.63     2543.97    133.61 o 
  -2  20  15       93.70      166.12     83.65 o 
  -1  20  15      677.87      548.16     88.43 o 
   0  20  15      504.74      611.06     88.64 o 
   1  20  15      671.07      639.78     91.67 o 
   2  20  15       77.00      164.02     89.30 o 
   3  20  15     2697.67     2520.45    127.94 o 
   4  20  15      325.73      305.88     96.29 o 
   5  20  15      919.60      769.68     86.94 o 
   6  20  15      607.30      524.24     84.65 o 
   7  20  15     1134.57     1012.99     94.15 o 
   8  20  15      169.89      156.27     98.99 o 
   9  20  15     1426.18     1334.63    105.08 o 
  10  20  15       16.12      -48.45    227.09 o 
  -7  21  15       44.88      104.61     91.01 o 
  -6  21  15     1482.79     1496.73    102.68 o 
  -5  21  15      136.86       85.04     88.71 o 
  -4  21  15     1710.06     1653.85    140.29 o 
  -3  21  15       19.38      155.67     93.12 o 
  -2  21  15      323.41      188.76     98.09 o 
  -1  21  15      289.10      266.89    110.42 o 
   0  21  15     2126.93     2331.09    142.69 o 
   1  21  15      271.24      231.24     92.38 o 
   2  21  15      350.79      315.78     93.17 o 
   3  21  15       24.23      184.02    106.25 o 
   4  21  15     1846.52     1640.94    106.90 o 
   5  21  15      145.62       60.89     99.69 o 
   6  21  15     1440.52     1389.86    104.47 o 
   7  21  15       50.33       88.67    100.04 o 
  -3  22  15     1168.06     1113.07    133.99 o 
  -2  22  15      130.88      202.66    103.76 o 
  -1  22  15      814.18      933.46    107.12 o 
   0  22  15        1.28       30.65    100.39 o 
   1  22  15      875.43      870.42    102.81 o 
   2  22  15      134.24      273.31    101.51 o 
   3  22  15     1130.90     1125.39    116.00 o 
   0   0  16    20538.81    18707.89    462.01 o 
  -1   1  16    16168.36    16405.07    281.67 o 
   0   1  16       13.54       64.81     31.74 o 
   1   1  16    16844.77    17087.79    366.16 o 
  -2   2  16    10960.59    10670.63    228.73 o 
  -1   2  16      286.50      274.20     33.59 o 
   0   2  16       77.64       50.85     31.70 o 
   1   2  16      282.68      269.08     38.45 o 
   2   2  16    11737.60    11374.78    267.60 o 
  -3   3  16    12577.52    13162.25    266.49 o 
  -2   3  16      759.34      897.58     57.94 o 
  -1   3  16    15717.13    16336.02    211.06 o 
   0   3  16      982.03     1003.07     66.74 o 
   1   3  16    15021.68    15253.37    256.72 o 
   2   3  16      744.28      800.96     59.20 o 
   3   3  16    12499.83    13191.62    369.58 o 
  -4   4  16     5820.67     5627.48    156.65 o 
  -3   4  16      152.51      214.14     37.26 o 
  -2   4  16      449.61      334.03     38.24 o 
  -1   4  16      142.27      172.32     37.34 o 
   0   4  16    12636.67    13260.68    216.18 o 
   1   4  16      155.61      134.90     41.51 o 
   2   4  16      444.30      225.03     49.66 o 
   3   4  16      157.40      122.59     49.53 o 
   4   4  16     6070.40     6257.82    229.01 o 
  -5   5  16    14269.46    14743.25    328.89 o 
  -4   5  16       63.26       25.50     50.54 o 
  -3   5  16    18873.18    19021.49    299.82 o 
  -2   5  16      189.17      190.04     37.81 o 
  -1   5  16     6036.76     6301.72    137.68 o 
   0   5  16      266.84      367.39     44.29 o 
   1   5  16     6566.18     7061.57    142.11 o 
   2   5  16      190.57      205.87     51.66 o 
   3   5  16    19218.41    20247.12    277.89 o 
   4   5  16       69.32       73.49     51.63 o 
   5   5  16    14446.68    14853.39    348.27 o 
  -6   6  16    17172.08    16534.86    368.14 o 
  -5   6  16     1797.86     1814.84     87.30 o 
  -4   6  16      913.53      777.35     55.57 o 
  -3   6  16     5718.90     5920.38    134.11 o 
  -2   6  16     5380.89     5470.69    125.20 o 
  -1   6  16      219.61      221.32     47.77 o 
   0   6  16        5.24        2.81     48.70 o 
   1   6  16      227.39      217.02     56.10 o
[truncated: 109,753 more chars]
